# Supplementary material for: Bioactive Compounds and Traditional Uses of Tripleurospermum disciforme (C.A.Mey.) Sch.Bip.: A Comprehensive Study on Its Therapeutic Potential
Source: Molecules. 2025 Sep 10;30(18):3685. doi: 10.3390/molecules30183685 (PMC12472297; doi:10.3390/molecules30183685)
Supplement: Supplementary file 1 [file molecules-30-03685-s001.zip]

Archive with 1 entries (1 files):
- molecules-3823371-supplementary.xlsx
