# Supplementary material for: Bioactive Compounds and Traditional Uses of Tripleurospermum disciforme (C.A.Mey.) Sch.Bip.: A Comprehensive Study on Its Therapeutic Potential
Source: Molecules. 2025 Sep 10;30(18):3685. doi: 10.3390/molecules30183685 (PMC12472297; doi:10.3390/molecules30183685)
Supplement: Supplementary file 1 [file molecules-30-03685-s001.zip › molecules-3823371-supplementary.xlsx]

## Sheet: Table S1 (SL+AL+SF)
Table S1. Annotated phytochemical compounds identified in the extracts of Tripleurospermum disciforme using untargeted UHPLC–timsTOF–MS analysis. Compound annotations were performed based on spectral library matching (SL), an in-house analyte list (AL) of phenolic compounds, and SmartFormula (SF) calculations. The table includes compound name, molecular formula, accurate m/z, retention time (RT),…
RT [min]	m/z meas.	M meas.	Ions	Name	mSigma	MS/MS score	CCS (Å²)	Molecular Formula	Δm/z [ppm]	Annotation Source	Hexane Extract _25_1_215 [merged]	AcOEt Extract _26_1_215 [merged]	MeOH Extract _27_1_2152 [merged]
0.83	353.088	354.095	[M-H]-	Neochlorogenic acid	6.8	0	180.7	C16H18O9	-0.468	Phenols Compound Library MOD	16355927	27967444	20242530
4.25	181.086	180.079	[M+H]+	p-Hydroxyphenylethanol acetate	34.8	0	108.7	C10H12O3	2.141	Phenols Compound Library MOD	0	12618809	0
4.87	353.087	354.095	[M-H]-, [M-H]-, [M-H]-, [M-H]-	Neochlorogenic acid	23.3	0	166.1	C16H18O9	-1.355	Phenols Compound Library MOD	0	0	241220848
5.79	353.087	354.095	[M-H]-, [M-H]-	Neochlorogenic acid	9.8	0	180.7	C16H18O9	-1.22	Phenols Compound Library MOD	2305858	0	42438936
6.04	353.087	354.095	[M-H]-, [M-H]-	Neochlorogenic acid	16.9	0	217.2	C16H18O9	-1.269	Phenols Compound Library MOD	0	32245984	34289692
6.2	163.039	162.032	[M+H]+	4-Hydroxycoumarin	11.4	0	116.2	C9H6O3	0.506	Phenols Compound Library MOD	1562567	15240658	25418608
6.24	353.087	354.095	[M-H]-	Neochlorogenic acid	26.4	0	239.1	C16H18O9	-1.57	Phenols Compound Library MOD	815115	8022949	5626152
6.52	353.087	354.094	[M-H]-	Neochlorogenic acid	7.1	0	179.9	C16H18O9	-2.05	Phenols Compound Library MOD	0	17561968	36519384
6.54	169.05	168.042	[M+H]+	2',4',6'-Trihydroxyacetophenone	21.1	0	120.8	C8H8O4	1.23	Phenols Compound Library MOD	195160	15079722	5616441
6.79	179.035	180.042	[M-H]-, [M-H]-	Caffeic acid	6.3	0	128.2	C9H8O4	-1.099	Phenols Compound Library MOD	16668320	373350144	124543248
7.13	194.081	193.074	[M+H]+	N-Phenylglycine	30	0	124	C10H11NO3	1.072	Phenols Compound Library MOD	0	1027968	17715950
7.42	353.088	354.095	[M-H]-	Neochlorogenic acid	3.2	0	166.1	C16H18O9	0.726	Phenols Compound Library MOD	0	17016380	22117586
8.33	209.118	208.11	[M+H]+	4-(3,4-Dimethoxyphenyl)-3-buten-1-ol	9.5	0	130.8	C12H16O3	2.029	Phenols Compound Library MOD	0	20057846	11561295
8.46	163.04	164.047	[M-H]-	2-Acetylbenzoic acid	6.4	0	125.8	C9H8O3	-0.375	Phenols Compound Library MOD	679734	15017077	7887524
8.85	367.104	368.111	[M-H]-, [M-H]-, [M-H]-	3-O-Feruloylquinic acid	6.9	0	188.7	C17H20O9	0.298	Phenols Compound Library MOD	21674642	36953656	24914316
9.26	303.052	302.045	[M+H]+	6-Hydroxyluteolin	27.1	0	153.2	C15H10O7	7.362	Phenols Compound Library MOD	337129	4096679	11541202
9.57	515.119	516.126	[M-H]-, [M-H]-	3,4-Di-O-caffeoylquinic acid	13.1	0	211.5	C25H24O12	-1.373	Phenols Compound Library MOD	0	50921336	0
9.91	447.093	448.1	[M-H]-	6-Hydroxyluteolin 7-O-β-rhamnoside	11	0	198.6	C21H20O11	-0.986	Phenols Compound Library MOD	9725106	23503434	38162848
9.96	463.088	464.095	[M-H]-	Myricetin 3-O-rhamnoside	39	0	200	C21H20O12	-1.338	Phenols Compound Library MOD	2714874	7185192	16910566
10.04	195.102	194.095	[M+H]+	Deoxyarbutin	10	0	126.7	C11H14O3	2.306	Phenols Compound Library MOD	13592112	36423880	35130744
10.22	191.071	190.063	[M+H]+, [M+H]+	Altechromone A	7.5	0	123.7	C11H10O3	3	Phenols Compound Library MOD	14029861	70747488	23179418
10.72	287.054	288.062	[M-H]-	Eriodictyol	16.1	878.3	161.3	C15H12O6	-5.683	Phenols Compound Library MOD	0	0	8872241
10.79	287.057	286.049	[M+H]+	Scutellarein	15.7	0	128.5	C15H10O6	5.45	Phenols Compound Library MOD	19790380	0	32820668
11.17	287.057	286.049	[M+H]+	Kaempferol	8.1	0	148.6	C15H10O6	5.865	Phenols Compound Library MOD	0	22908334	13209236
11.38	269.045	270.052	[M-H]-, [M-H]-, [M+HCOOH-H]-, [M-H]-	7,3',4'-Trihydroxyflavone	15.4	0	153.4	C15H10O5	-0.867	Phenols Compound Library MOD	147701488	333581120	454802752
11.38	271.062	270.055	[M+H]+	7,3',4'-Trihydroxyflavone	15.5	0	145.6	C15H10O5	7.672	Phenols Compound Library MOD	54767912	904444544	465841056
11.57	271.06	272.068	[M-H]-	9-Dehydroxyeurotinone	55.4	0	154.4	C15H12O5	-3.094	Phenols Compound Library MOD	8569317	21164894	12454273
11.66	165.091	164.084	[M+H]+, [M+H-H2O]+	4-(4-Hydroxyphenyl)-2-butanone	38.7	0	121	C10H12O2	-1.396	Phenols Compound Library MOD	19587286	3302619	19439046
12.19	179.072	178.064	[M+H]+	5-Hydroxymethyl-7-methoxybenzofuran	20.5	0	119.9	C10H10O3	7.763	Phenols Compound Library MOD	9304069	4305169	15706531
12.28	181.123	180.116	[M+H]+	Olivetol	1.2	0	115.8	C11H16O2	2.739	Phenols Compound Library MOD	77477160	0	40484848
12.84	253.05	254.057	[M-H]-, [M+H]+	Chrysin	3.7	869	152.2	C15H10O4	-1.857	Phenols Compound Library MOD	16023452	44238396	61447880
13.03	283.097	284.105	[M-H]-	Agrostophyllidin	23.1	0	171.6	C17H16O4	-3.41	Phenols Compound Library MOD	9496869	18613704	20726052
14.38	295.192	294.185	[M+H]+	6-Gingerol	40.2	0	155.9	C17H26O4	6.349	Phenols Compound Library MOD	7754923	4152271	4830263
14.4	285.041	286.048	[M-H]-	Scutellarein	77.7	0	156.4	C15H10O6	0.709	Phenols Compound Library MOD	1521782	0	6061007
17.21	285.04	286.048	[M-H]-, [M-H]-	Scutellarein	47.2	0	156.4	C15H10O6	-0.099	Phenols Compound Library MOD	0	0	9700091

## Sheet: Table S1 (AL+SF)
Table S1. Annotated phytochemical compounds identified in the extracts of Tripleurospermum disciforme using untargeted UHPLC–timsTOF–MS analysis. Compound annotations were performed based on spectral library matching (SL), an in-house analyte list (AL) of phenolic compounds, and SmartFormula (SF) calculations. The table includes compound name, molecular formula, accurate m/z, retention time (RT),…
RT [min]	m/z meas.	M meas.	Ions	Name	mSigma	CCS (Å²)	Molecular Formula	Δm/z [ppm]	Annotation Source	Hexane Extract _25_1_215 [merged]	AcOEt Extract _26_1_215 [merged]	MeOH Extract _27_1_2152 [merged]
0.71	293.065	292.058	[M+H]+	Planchol E	33.1	144.7	C14H12O7	-0.14	Phenols Compound Library MOD	17139348	6495704	38055784
0.73	196.061	195.055	[M+H]+, [M+H-H2O]+	Metabolite C9H9NO4	9.4	125.6	C9H9NO4	4.418	Phenols Compound Library MOD	0	10770467	0
0.76	316.082	315.075	[M+H]+	Avenanthramide 2c	79.2	148.8	C16H13NO6	2.875	Phenols Compound Library MOD	0	0	5115462
0.77	275.024	276.031	[M-H]-	Metabolite C10H12O7S	38.1	144.4	C10H12O7S	1.722	Phenols Compound Library MOD	0	14530502	0
0.81	215.054	214.047	[M+H]+	Metabolite C9H10O6	18.8	129.6	C9H10O6	-3.716	Phenols Compound Library MOD	786455	4633519	0
1.21	315.231	314.224	[M+H]+, [M+H]+	Cannabichromene	12.3	164.5	C21H30O2	-3.221	Phenols Compound Library MOD	0	0	22833838
2.25	299.077	300.084	[M-H]-	1-(4-Hydroxybenzoyl)glucose	12.5	174.9	C13H16O8	-0.68	Phenols Compound Library MOD	0	0	21976938
3.52	315.072	316.079	[M-H]-	Protocatechuic acid 4-O-glucoside	9.2	166.8	C13H16O9	-0.634	Phenols Compound Library MOD	0	0	33716100
4.02	353.088	354.095	[M-H]-	Neochlorogenic acid	15.5	166.1	C16H18O9	-0.638	Phenols Compound Library MOD	0	39078980	0
4.12	137.024	138.032	[M-H]-	2,5-Dihydroxybenzaldehyde	4.5	114.3	C7H6O3	0.592	Phenols Compound Library MOD	0	25049700	0
4.19	181.086	198.09	[M+H-H2O]+, [M+Na]+	Guaifenesin	24.3	122.6	C10H14O4	2.662	Phenols Compound Library MOD	14696413	39072248	0
4.21	167.07	166.063	[M+H]+	2′-Hydroxy-5′-methoxyacetophenone	3.6	177.6	C9H10O3	-0.297	Phenols Compound Library MOD	0	20458954	41372816
4.21	167.07	166.063	[M+H]+	2′-Hydroxy-5′-methoxyacetophenone	57.9	115.3	C9H10O3	-0.5	Phenols Compound Library MOD	0	12071861	14860095
4.35	315.072	316.079	[M-H]-	Protocatechuic acid 4-O-glucoside	3.6	161.9	C13H16O9	-0.792	Phenols Compound Library MOD	32691	0	25966482
4.85	163.039	162.032	[M+H]+	4-Hydroxycoumarin	8.1	117.7	C9H6O3	-0.799	Phenols Compound Library MOD	0	0	23223018
5.05	341.088	342.095	[M-H]-	Caffeoylglucoside	19.7	178.1	C15H18O9	0.571	Phenols Compound Library MOD	0	0	17488790
5.23	341.088	342.095	[M-H]-	Caffeoylglucoside	22.8	177.6	C15H18O9	0.699	Phenols Compound Library MOD	534406	0	20931422
5.43	347.134	346.127	[M+H]+	2,4,6-Trimethoxyphenol 1-O-β-D-glucopyranoside	10.1	159.8	C15H22O9	1.464	Phenols Compound Library MOD	0	12647550	0
5.79	177.019	178.027	[M-H]-	Esculetin	7.8	123.8	C9H6O4	-0.453	Phenols Compound Library MOD	0	47256436	13714829
5.95	135.045	136.052	[M-H]-	4′-Hydroxyacetophenone	27.3	117.1	C8H8O2	-1.886	Phenols Compound Library MOD	2078858	20742758	8766318
5.97	135.045	136.052	[M-H]-	4′-Hydroxyacetophenone	3.4	130.8	C8H8O2	-2.416	Phenols Compound Library MOD	0	52104564	24624716
6	153.019	154.026	[M-H]-	3,4-Dihydroxybenzoic acid (Protocatechuic acid)	33.2	115.4	C7H6O4	-2.113	Phenols Compound Library MOD	0	6793235	0
6.03	341.086	342.094	[M-H]-	Caffeoylglucoside	10.1	173.6	C15H18O9	-4.027	Phenols Compound Library MOD	777431	15381687	19825476
6.16	258.992	259.999	[M-H]-	Metabolite C9H8O7S	12.9	146.1	C9H8O7S	-0.842	Phenols Compound Library MOD	616727	2301926	17389622
6.16	258.991	259.999	[M-H]-	Metabolite C9H8O7S	27.9	225.3	C9H8O7S	-1.343	Phenols Compound Library MOD	0	0	25976520
6.19	163.039	162.032	[M+H]+	4-Hydroxycoumarin	6.2	177.9	C9H6O3	2.051	Phenols Compound Library MOD	12723938	199071328	579646400
6.22	707.182	354.094	[2M-H]-, [M-H]-, [2M-H]-, [M-H]-, [M-H]-, [M-H]-, [M-H]-	Neochlorogenic acid	34.6	242.8	C16H18O9	-1.677	Phenols Compound Library MOD	1278991	89653928	450046272
6.25	239.056	240.063	[M-H]-	4-Acetoxy-3,5-dimethoxybenzoic acid	12.1	231	C11H12O6	-0.544	Phenols Compound Library MOD	0	2444431	7500751
6.27	193.086	192.079	[M+H]+	p-Coumaric acid ethyl ester	4.3	188.2	C11H12O3	1.751	Phenols Compound Library MOD	1743126	15574037	90081344
6.27	193.086	192.079	[M+H]+	p-Coumaric acid ethyl ester	11.4	105.3	C11H12O3	0.964	Phenols Compound Library MOD	0	2909061	8926262
6.29	417.14	418.148	[M-H]-	Oleoside dimethyl ester	23.2	198.2	C18H26O11	0.045	Phenols Compound Library MOD	964118	8291126	21444506
6.4	177.02	178.027	[M-H]-, [M+H]+	Esculetin	8.7	123.8	C9H6O4	1.122	Phenols Compound Library MOD	0	46439804	21849486
6.54	239.056	240.063	[M-H]-	4-Acetoxy-3,5-dimethoxybenzoic acid	3.3	142	C11H12O6	0.049	Phenols Compound Library MOD	448154	14924063	35263720
6.62	163.039	162.032	[M+H]+	4-Hydroxycoumarin	3.7	117.7	C9H6O3	-0.908	Phenols Compound Library MOD	369271	8207390	32548648
6.62	177.019	178.027	[M-H]-, [M+H]+	Esculetin	8.4	188.4	C9H6O4	0.406	Phenols Compound Library MOD	0	26170066	5497944
6.63	353.088	354.094	[M-H]-, [M-H]-, [2M-H]-, [M-H]-	Neochlorogenic acid	2.4	179.2	C16H18O9	-0.589	Phenols Compound Library MOD	3602203	23082084	153792112
6.64	177.019	178.026	[M-H]-	Esculetin	13.5	123.5	C9H6O4	-0.124	Phenols Compound Library MOD	7325758	168388912	17062898
6.64	177.019	178.027	[M-H]-	Esculetin	18.1	183.8	C9H6O4	0.907	Phenols Compound Library MOD	0	28833466	7770510
6.66	179.036	180.043	[M-H]-	Caffeic acid	7.9	192.9	C9H8O4	4.711	Phenols Compound Library MOD	0	48926356	10212455
6.76	163.039	180.043	[M+H-H2O]+, [M+H-H2O]+, [M-H]-, [M+H]+	Caffeic acid	7.2	117.1	C9H8O4	2.368	Phenols Compound Library MOD	1897375	178455984	52864316
6.77	135.045	136.052	[M-H]-	4′-Hydroxyacetophenone	14.6	116.6	C8H8O2	-1.995	Phenols Compound Library MOD	5683168	29455850	35397828
6.79	135.045	136.052	[M-H]-	4′-Hydroxyacetophenone	9	196.7	C8H8O2	-2.268	Phenols Compound Library MOD	0	8584857	4778566
6.79	179.035	180.043	[M-H]-	Caffeic acid	12.1	214.7	C9H8O4	2.769	Phenols Compound Library MOD	0	10095141	5294950
6.79	135.045	136.052	[M-H]-	4′-Hydroxyacetophenone	14.8	131	C8H8O2	-2.932	Phenols Compound Library MOD	6311329	112121776	41177392
6.81	625.14	626.147	[M-H]-	Myricetin 3-O-rutinoside	22	236.2	C27H30O17	-2.119	Phenols Compound Library MOD	0	0	15166365
7.11	209.118	208.11	[M+H]+	4-(3,4-Dimethoxyphenyl)-3-buten-1-ol	3.6	182.5	C12H16O3	1.534	Phenols Compound Library MOD	719590	27223072	16277307
7.28	163.039	162.032	[M+H]+, [M+H]+	4-Hydroxycoumarin	6.5	116.4	C9H6O3	0.145	Phenols Compound Library MOD	158031	35532296	26367034
7.57	317.03	318.037	[M-H]-	6,8-Dihydroxykaempferol	17.3	162.7	C15H10O8	-1.317	Phenols Compound Library MOD	0	21042794	0
7.59	135.045	136.052	[M-H]-	4′-Hydroxyacetophenone	13.5	119.3	C8H8O2	-0.697	Phenols Compound Library MOD	4601954	18946416	0
7.61	317.03	318.037	[M-H]-	6,8-Dihydroxykaempferol	9.9	223.7	C15H10O8	-1.491	Phenols Compound Library MOD	0	11701092	342762
7.62	197.081	196.074	[M+H]+	2,4,5-Trimethoxybenzaldehyde	9.3	128.8	C10H12O4	2.983	Phenols Compound Library MOD	4514818	108013648	66729596
7.81	165.091	164.084	[M+H]+	4-(4-Hydroxyphenyl)-2-butanone (Raspberry ketone)	21.9	120.6	C10H12O2	2.198	Phenols Compound Library MOD	422050	14987072	5853501
7.85	593.149	594.157	[M-H]-	Apigenin 6,8-di-C-glucoside	18.1	229.5	C27H30O15	-3.062	Phenols Compound Library MOD	656810	0	18732228
7.91	239.092	240.1	[M-H]-	Metabolite C12H16O5	11.7	146.9	C12H16O5	-0.265	Phenols Compound Library MOD	3786622	74448464	15378136
7.94	239.092	240.1	[M-H]-	Metabolite C12H16O5	20.6	209	C12H16O5	-0.666	Phenols Compound Library MOD	0	14673033	5334695
8.07	135.045	136.052	[M-H]-	4′-Hydroxyacetophenone	15.8	118.8	C8H8O2	-2.039	Phenols Compound Library MOD	11075206	21792484	13357488
8.1	341.124	342.132	[M-H]-	Myzodendrone	18.3	169.5	C16H22O8	0.149	Phenols Compound Library MOD	3700400	15329123	0
8.14	317.03	318.037	[M-H]-	6,8-Dihydroxykaempferol	2.7	223.7	C15H10O8	-1.18	Phenols Compound Library MOD	0	55840856	2257200
8.14	317.03	318.038	[M-H]-	6,8-Dihydroxykaempferol	8.9	210.8	C15H10O8	0.483	Phenols Compound Library MOD	0	44318184	0
8.14	317.03	318.037	[M-H]-	6,8-Dihydroxykaempferol	15.5	237.5	C15H10O8	-2.006	Phenols Compound Library MOD	0	26244996	1135004
8.15	317.03	318.037	[M-H]-	6,8-Dihydroxykaempferol	14.8	161.9	C15H10O8	-0.935	Phenols Compound Library MOD	340427	64360572	0
8.15	209.118	208.11	[M+H]+	4-(3,4-Dimethoxyphenyl)-3-buten-1-ol	22.8	184.6	C12H16O3	2.377	Phenols Compound Library MOD	2258686	23260014	31902550
8.21	167.035	168.042	[M-H]-	2′,4′,6′-Trihydroxyacetophenone	11.1	125.1	C8H8O4	0.355	Phenols Compound Library MOD	0	32020790	0
8.22	367.104	368.111	[M-H]-	3-Feruloylquinic acid	3.2	251.2	C17H20O9	0.532	Phenols Compound Library MOD	0	27266550	14654431
8.27	341.124	342.131	[M-H]-	Myzodendrone	40.8	242	C16H22O8	-0.068	Phenols Compound Library MOD	0	18005394	21166734
8.37	239.092	240.099	[M-H]-	Metabolite C12H16O5	4.1	244.7	C12H16O5	-1.249	Phenols Compound Library MOD	0	19927742	17045078
8.37	239.093	240.1	[M-H]-	Metabolite C12H16O5	6.3	208.6	C12H16O5	0.024	Phenols Compound Library MOD	0	72185768	31956648
8.37	195.102	194.095	[M+H]+	Deoxyarbutin	7.5	126.1	C11H14O3	1.594	Phenols Compound Library MOD	916140	37851188	11970172
8.37	239.092	240.099	[M-H]-	Metabolite C12H16O5	11.8	146.7	C12H16O5	-1.173	Phenols Compound Library MOD	4205839	168424832	56020360
8.37	239.093	240.1	[M-H]-	Metabolite C12H16O5	18.5	232.2	C12H16O5	0.009	Phenols Compound Library MOD	0	35594044	16817086
8.37	341.125	342.132	[M-H]-	Myzodendrone	58.2	228.2	C16H22O8	1.752	Phenols Compound Library MOD	0	7625978	7598773
8.53	341.124	342.131	[M-H]-	Myzodendrone	24.8	169.3	C16H22O8	-0.725	Phenols Compound Library MOD	15862152	85422688	72391600
8.57	161.06	162.067	[M-H]-, [M+H]+	1-Phenylbutane-1,3-dione	5.8	177	C10H10O2	-3.843	Phenols Compound Library MOD	3540003	15284516	0
8.57	167.035	168.042	[M-H]-	2′,4′,6′-Trihydroxyacetophenone	7.9	125.6	C8H8O4	-1.047	Phenols Compound Library MOD	19953628	48049160	14431952
8.71	341.124	342.131	[M-H]-	Myzodendrone	19.6	247.5	C16H22O8	-0.658	Phenols Compound Library MOD	0	55580796	28845046
8.75	531.115	532.122	[M-H]-	6′′-O-Malonylglycitin	33.7	202.9	C25H24O13	0.82	Phenols Compound Library MOD	0	13912803	14097969
8.84	239.129	238.121	[M+H]+	2,6-Dimethyl-3-O-methyl-4-isobutyrylphloroglucinol	15.2	184.5	C13H18O4	3.089	Phenols Compound Library MOD	0	20294746	1963624
8.84	341.124	342.132	[M-H]-	Myzodendrone	72.6	264	C16H22O8	0.182	Phenols Compound Library MOD	557130	40186920	0
8.85	367.104	368.111	[M-H]-	3-Feruloylquinic acid	56.1	253.5	C17H20O9	0.458	Phenols Compound Library MOD	10599297	50692024	23867546
8.86	163.039	162.032	[M+H]+, [M-H]-	4-Hydroxycoumarin	7.2	182.3	C9H6O3	0.998	Phenols Compound Library MOD	6065547	34158824	14765864
8.86	341.124	342.131	[M-H]-	Myzodendrone	29	169.5	C16H22O8	-0.587	Phenols Compound Library MOD	29180582	0	72090112
8.88	163.076	164.083	[M-H]-	4-(4-Hydroxyphenyl)-2-butanone	26.6	186.6	C10H12O2	-3.099	Phenols Compound Library MOD	16503137	0	23364772
8.95	463.092	464.099	[M-H]-	Myricetin 3-O-rhamnoside	8.9	201.2	C21H20O12	7.573	Phenols Compound Library MOD	0	0	18189640
8.96	531.115	532.122	[M-H]-	6′′-O-Malonylglycitin	46	199.7	C25H24O13	0.575	Phenols Compound Library MOD	317475	13431567	14299261
9.02	665.171	666.178	[M-H]-	Naringin 6′-malonate	58	233.6	C30H34O17	-2.621	Phenols Compound Library MOD	1159181	0	12299393
9.03	165.091	164.084	[M+H]+	4-(4-Hydroxyphenyl)-2-butanone	14	186.2	C10H12O2	2.236	Phenols Compound Library MOD	0	5895086	1707862
9.03	183.102	182.095	[M+H]+	4-Ethylsyringol	19	143.7	C10H14O3	2.454	Phenols Compound Library MOD	0	7870012	0
9.06	147.08	146.073	[M+H]+	trans-4-Phenylbut-3-en-2-one	22.6	114.1	C10H10O	-0.248	Phenols Compound Library MOD	2171374	5358089	4809579
9.09	163.076	164.084	[M-H]-	4-(4-Hydroxyphenyl)-2-butanone	7	186.3	C10H12O2	-4.387	Phenols Compound Library MOD	20424488	17427308	0
9.1	183.102	182.095	[M+H]+	4-Ethylsyringol	4.2	166.3	C10H14O3	4.988	Phenols Compound Library MOD	19957900	0	0
9.1	183.102	182.095	[M+H]+, [M+H]+, [M+H-H2O]+, [M+H]+, [M+H-H2O]+, [M+H-H2O]+, [M+H-H2O]+, [M+H]+, [M+H]+, [M+H]+, [M+H-H2O]+, [M+H]+	4-Ethylsyringol	22	171.8	C10H14O3	0.661	Phenols Compound Library MOD	123385704	288318048	284259168
9.11	463.088	464.095	[M-H]-	Myricetin 3-O-rhamnoside	22.3	258.1	C21H20O12	-1.469	Phenols Compound Library MOD	4333535	13788734	13855680
9.12	183.102	182.095	[M+H]+	4-Ethylsyringol	22.5	181.1	C10H14O3	3.664	Phenols Compound Library MOD	30974414	3957834	3390258
9.12	177.055	194.058	[M+H-H2O]+, [M+H]+, [M-H]-	Dimethyl phthalate	49.1	117.9	C10H10O4	4.191	Phenols Compound Library MOD	2607021	9854967	3298845
9.12	207.102	206.095	[M+H]+	Acetyl eugenol	51.2	126.9	C12H14O3	2.541	Phenols Compound Library MOD	5630511	7243653	5718897
9.17	163.04	164.047	[M-H]-	2-Acetylbenzoic acid	6.1	141.9	C9H8O3	-1.659	Phenols Compound Library MOD	0	6995563	4105202
9.17	199.097	198.09	[M+H]+	Guaifenesin	6.2	127.6	C10H14O4	3.42	Phenols Compound Library MOD	1994751	74744888	30601446
9.17	199.097	198.09	[M+H]+	Guaifenesin	18.3	110.4	C10H14O4	5.404	Phenols Compound Library MOD	355575	28756374	9368188
9.17	199.097	198.09	[M+H]+	Guaifenesin	37.6	217.4	C10H14O4	2.753	Phenols Compound Library MOD	0	12196822	11507137
9.2	665.171	666.179	[M-H]-, [M+Na-2H]-	Naringin 6′-malonate	15.2	233.2	C30H34O17	-2.047	Phenols Compound Library MOD	3765892	0	58496628
9.22	463.087	464.094	[M-H]-	Myricetin 3-O-rhamnoside	9.4	201.2	C21H20O12	-2.14	Phenols Compound Library MOD	14432007	25125968	27852636
9.28	459.151	460.158	[M-H]-	Apiopaeonoside	22.5	194	C20H28O12	-0.266	Phenols Compound Library MOD	1352987	12630129	0
9.29	447.093	448.1	[M-H]-, [2M-H]-, [M-H]-	6-Hydroxyluteolin 7-O-rhamnoside	7.9	199.4	C21H20O11	-0.177	Phenols Compound Library MOD	15766176	28456288	54006500
9.4	515.119	516.126	[M-H]-	3,4-Dicaffeoylquinic acid	15.4	208.7	C25H24O12	-1.11	Phenols Compound Library MOD	1734294	25261870	139095136
9.44	219.102	218.094	[M+H]+	5,6-Dimethoxy-2-isopropenylbenzofuran	63.8	130.7	C13H14O3	0.833	Phenols Compound Library MOD	4022110	0	11966207
9.46	531.114	532.121	[M-H]-	6′′-O-Malonylglycitin	22.8	202.9	C25H24O13	-1.351	Phenols Compound Library MOD	540739	2798063	14468791
9.48	239.129	238.121	[M+H]+	2,6-Dimethyl-3-O-methyl-4-isobutyrylphloroglucinol	46.4	144.4	C13H18O4	3.284	Phenols Compound Library MOD	0	10883246	10897529
9.5	325.129	326.136	[M-H]-	Raspberry ketone glucoside	10	210.6	C16H22O7	-1.327	Phenols Compound Library MOD	0	15668039	0
9.55	239.128	238.121	[M+H]+	2,6-Dimethyl-3-O-methyl-4-isobutyrylphloroglucinol	27.9	133	C13H18O4	1.703	Phenols Compound Library MOD	0	7215784	12312905
9.56	515.119	516.127	[M-H]-	3,4-Dicaffeoylquinic acid	5.3	160.9	C25H24O12	-0.525	Phenols Compound Library MOD	0	23432832	18885632
9.58	353.087	354.094	[M-H]-	Neochlorogenic acid	13.8	208.5	C16H18O9	-1.239	Phenols Compound Library MOD	7380161	22100936	29808502
9.6	515.119	516.126	[M-H]-	3,4-Dicaffeoylquinic acid	17.8	205.9	C25H24O12	-1.681	Phenols Compound Library MOD	10091351	135801312	150322928
9.68	211.097	210.09	[M+H]+	3,4-Dihydroxyphenylvaleric acid	10	132.3	C11H14O4	4.186	Phenols Compound Library MOD	19231976	23615076	21077872
9.69	549.087	550.094	[M-H]-	Quercetin 3-O-(6-malonyl-glucoside)	3.1	207.5	C24H22O15	-3.241	Phenols Compound Library MOD	418177	6564689	11352804
9.71	447.092	448.1	[M-H]-	6-Hydroxyluteolin 7-O-rhamnoside	6.8	202.2	C21H20O11	-1.944	Phenols Compound Library MOD	74790208	21842988	37216712
9.76	489.104	490.111	[M-H]-	Kaempferol 3-O-acetyl-glucoside	73.7	204.5	C23H22O12	0.081	Phenols Compound Library MOD	554072	4447641	9687993
9.79	207.102	206.095	[M+H]+	Acetyl eugenol	33.9	128.6	C12H14O3	2.586	Phenols Compound Library MOD	1383739	18554674	6288127
9.8	477.103	478.111	[M-H]-	Isorhamnetin 3-O-galactoside	26.4	209.9	C22H22O12	-1.203	Phenols Compound Library MOD	16184828	11711918	22778102
9.81	515.119	516.126	[M-H]-	3,4-Dicaffeoylquinic acid	27.1	207.9	C25H24O12	-1.05	Phenols Compound Library MOD	0	218654992	434246144
9.84	401.145	402.153	[M-H]-	Icariside F2	28.6	181.9	C18H26O10	0.319	Phenols Compound Library MOD	2247778	4506308	11694606
9.93	147.044	146.037	[M+H]+	Coumarin	6.6	156.5	C9H6O2	0.446	Phenols Compound Library MOD	0	2481710	31659534
9.94	301.035	302.042	[M-H]-	6-Hydroxyluteolin	29.6	216.9	C15H10O7	-1.774	Phenols Compound Library MOD	0	8620134	4722924
9.94	301.035	302.042	[M-H]-	6-Hydroxyluteolin	36	192.4	C15H10O7	-1.361	Phenols Compound Library MOD	0	12828875	9405585
9.94	401.146	402.153	[M-H]-	Icariside F2	40.6	199.7	C18H26O10	0.741	Phenols Compound Library MOD	12171726	12782590	23052198
9.97	323.116	322.109	[M+H]+	Thalifendine	17.2	163.1	C19H16NO4	1.918	Phenols Compound Library MOD	6920260	11973248	25796972
9.99	165.091	164.084	[M+H]+	4-(4-Hydroxyphenyl)-2-butanone	5.7	177.3	C10H12O2	1.32	Phenols Compound Library MOD	13184372	39101496	25238916
9.99	197.081	196.074	[M+H]+	2,4,5-Trimethoxybenzaldehyde	8	132.8	C10H12O4	2.883	Phenols Compound Library MOD	3523816	12789504	2731398
10.01	183.102	182.095	[M+H]+	4-Ethylsyringol	8.2	184.9	C10H14O3	2.191	Phenols Compound Library MOD	320243	5707216	1199217
10.03	251.092	252.099	[M-H]-	2,3-Dihydro-12,13-dihydroxyeuparin	24.3	158.2	C13H16O5	-1.618	Phenols Compound Library MOD	2699227	14239121	14777394
10.04	195.102	194.095	[M+H]+	Deoxyarbutin	8.4	167.3	C11H14O3	3.65	Phenols Compound Library MOD	0	7581158	12624742
10.04	195.102	194.095	[M+H]+	Deoxyarbutin	8.5	111.2	C11H14O3	2.606	Phenols Compound Library MOD	3782967	11135918	11903724
10.04	195.102	194.095	[M+H]+	Deoxyarbutin	11	174.5	C11H14O3	2.805	Phenols Compound Library MOD	0	35028892	0
10.04	163.076	162.069	[M+H]+	1-Phenylbutane-1,3-dione	45.1	128.1	C10H10O2	2.668	Phenols Compound Library MOD	0	4749912	8644470
10.1	457.171	458.179	[M-H]-	Geoside	9.4	194.8	C21H30O11	-0.601	Phenols Compound Library MOD	806039	63516956	5283978
10.11	165.091	164.084	[M+H]+, [M+H-H2O]+	4-(4-Hydroxyphenyl)-2-butanone	33.3	119.3	C10H12O2	2.985	Phenols Compound Library MOD	5546900	13603621	8192320
10.14	489.105	490.113	[M-H]-	Kaempferol 3-O-acetyl-glucoside	14.9	205.3	C23H22O12	3.151	Phenols Compound Library MOD	0	0	12394686
10.15	193.05	212.068	[M-H-H2O]-, [M-H-H2O]-, [2M-H-H2O]-	2,3-Dihydroxy-1-guaiacylpropanone	8.1	135.3	C10H12O5	-1.761	Phenols Compound Library MOD	24682260	47173700	19142548
10.16	489.104	490.111	[M-H]-	Kaempferol 3-O-acetyl-glucoside	29.6	214.6	C23H22O12	-0.486	Phenols Compound Library MOD	0	0	18442672
10.17	163.039	162.032	[M+H]+	4-Hydroxycoumarin	10.3	116.8	C9H6O3	1.17	Phenols Compound Library MOD	1834089	9552115	6303507
10.19	515.118	516.125	[M-H]-	3,4-Dicaffeoylquinic acid	63.6	208.7	C25H24O12	-2.576	Phenols Compound Library MOD	687898	8582784	0
10.21	237.149	236.142	[M+H]+	1-(3-(1-Hydroxy-3-methylbutyl)-4-methoxyphenyl)ethan-1-one	11.3	144.9	C14H20O3	2.253	Phenols Compound Library MOD	0	10779593	0
10.21	315.051	316.059	[M-H]-	Pterocarpadiol A	12.4	166.8	C16H12O7	0.651	Phenols Compound Library MOD	0	9320117	15435886
10.36	380.993	382	[M-H]-	Metabolite C15H10O10S	7.2	263.4	C15H10O10S	1.276	Phenols Compound Library MOD	0	1516775	11649910
10.36	380.991	381.999	[M-H]-	Metabolite C15H10O10S	25.2	179	C15H10O10S	-1.925	Phenols Compound Library MOD	10084053	20966888	72464120
10.41	437.146	438.153	[M-H]-	Monnieriside G	51.1	207.2	C21H26O10	1.924	Phenols Compound Library MOD	2252344	30023716	10211568
10.43	529.135	530.142	[M-H]-	Metabolite C26H26O12	28.7	205.7	C26H26O12	-0.446	Phenols Compound Library MOD	14889252	142993248	33925496
10.43	437.146	438.153	[M-H]-	Monnieriside G	66.6	192.9	C21H26O10	1.096	Phenols Compound Library MOD	0	13911682	6935420
10.5	489.103	490.11	[M-H]-	Kaempferol 3-O-acetyl-glucoside	17.8	215	C23H22O12	-2.264	Phenols Compound Library MOD	11346664	25351930	42877116
10.54	269.14	268.133	[M+H]+	8,9-Dihydroxy-10-isobutyryloxythymol	22.7	144.4	C14H20O5	5.585	Phenols Compound Library MOD	0	985696	0
10.56	505.171	506.178	[M-H]-	Desrhamnosylmartynoside	23.2	206.8	C25H30O11	-0.311	Phenols Compound Library MOD	18847110	117038296	124619832
10.56	505.172	506.179	[M-H]-	Desrhamnosylmartynoside	51	286	C25H30O11	0.83	Phenols Compound Library MOD	0	12864261	6633754
10.57	183.102	182.095	[M+H]+	4-Ethylsyringol	6.8	124	C10H14O3	2.009	Phenols Compound Library MOD	0	1775569	0
10.58	211.098	210.09	[M+H]+	3,4-Dihydroxyphenylvaleric acid	8.2	131.4	C11H14O4	5.29	Phenols Compound Library MOD	40235708	5061758	12934614
10.58	529.135	530.142	[M-H]-	Metabolite C26H26O12	8.7	215.7	C26H26O12	-1.209	Phenols Compound Library MOD	6993454	26465226	17828260
10.58	211.097	210.09	[M+H]+	3,4-Dihydroxyphenylvaleric acid	14.7	122.9	C11H14O4	3.939	Phenols Compound Library MOD	14642465	0	0
10.63	247.134	246.126	[M+H]+	Cannabispiran	16.3	140	C15H18O3	3.03	Phenols Compound Library MOD	20111604	20957710	24073708
10.63	609.124	610.131	[M-H]-	Prodelphinidin dimer B3	30.5	227.4	C30H26O14	-1.775	Phenols Compound Library MOD	3002410	23515486	19358848
10.64	163.039	162.032	[M+H]+	4-Hydroxycoumarin	9.8	169.4	C9H6O3	1.92	Phenols Compound Library MOD	2024597	43185904	12164108
10.64	437.146	438.153	[M-H]-	Monnieriside G	23.2	195.7	C21H26O10	0.661	Phenols Compound Library MOD	4815989	39999260	24922810
10.65	149.096	148.089	[M+H]+	4-Phenylbutan-2-one	16.7	119.4	C10H12O	0.67	Phenols Compound Library MOD	3469889	4318148	4447137
10.65	437.146	438.154	[M-H]-	Monnieriside G	21.9	204.4	C21H26O10	2.486	Phenols Compound Library MOD	2835757	16206680	0
10.65	163.039	162.032	[M+H]+	4-Hydroxycoumarin	27.6	115.6	C9H6O3	1.041	Phenols Compound Library MOD	907242	22234962	12908667
10.65	437.147	438.154	[M-H]-	Monnieriside G	36.2	268.9	C21H26O10	2.803	Phenols Compound Library MOD	1156618	16400431	20945636
10.7	239.128	238.121	[M+H]+	2,6-Dimethyl-3-O-methyl-4-isobutyrylphloroglucinol	19.3	138.1	C13H18O4	2.896	Phenols Compound Library MOD	1733822	1381379	0
10.7	233.118	232.11	[M+H]+	Dehydroespeletone	20.5	139.1	C14H16O3	1.305	Phenols Compound Library MOD	4421755	2826122	5848363
10.7	507.186	508.193	[M-H]-	Hirsutanonol 5-O-glucoside	58.7	206.3	C25H32O11	-2.142	Phenols Compound Library MOD	0	0	4306991
10.72	285.041	286.048	[M-H]-	Scutellarein	17.6	256.1	C15H10O6	0.646	Phenols Compound Library MOD	5512049	11563863	5412881
10.73	285.041	286.048	[M-H]-	Scutellarein	42	269	C15H10O6	1.755	Phenols Compound Library MOD	0	5345589	3264163
10.74	285.04	286.047	[M-H]-	Scutellarein	32.3	200.3	C15H10O6	-1.41	Phenols Compound Library MOD	2403442	1578333	4639662
10.76	285.04	286.047	[M-H]-, [M-H]-, [M-H]-, [2M-H]-, [2M-H]-	Scutellarein	14.3	228.7	C15H10O6	-0.867	Phenols Compound Library MOD	434885184	1092401280	1367463936
10.78	237.149	236.142	[M+H]+	1-(3-(1-Hydroxy-3-methylbutyl)-4-methoxyphenyl)ethan-1-one	66.5	138.8	C14H20O3	2.627	Phenols Compound Library MOD	5417697	152920	1223559
10.79	285.04	286.047	[M-H]-	Scutellarein	12.8	223.9	C15H10O6	-2.231	Phenols Compound Library MOD	0	352418688	0
10.81	301.035	302.042	[M-H]-	6-Hydroxyluteolin	19.8	241	C15H10O7	-0.627	Phenols Compound Library MOD	7179300	17243862	14410110
10.82	301.035	302.042	[M-H]-, [M-H]-, [M-H]-, [2M-H]-, [M-H]-	6-Hydroxyluteolin	34.1	219.8	C15H10O7	-1.364	Phenols Compound Library MOD	16451594	155729936	382795936
10.84	565.228	566.236	[M-H]-	1-(3′,5′-Dimethoxy)phenyl-2-[4′′-O-β-D-glucopyranosyl (6→1)-O-α-L-rhamnopyranosyl]phenylethane	28.4	217.7	C28H38O12	-1.326	Phenols Compound Library MOD	0	12971360	4279637
10.88	163.039	162.032	[M+H]+	4-Hydroxycoumarin	12.3	168.5	C9H6O3	0.88	Phenols Compound Library MOD	0	7322323	12624204
10.89	407.135	408.142	[M-H]-	Tinnevellin glucoside	14.9	208.5	C20H24O9	-0.308	Phenols Compound Library MOD	20782172	18480158	16355182
10.9	285.04	286.047	[M-H]-	Scutellarein	25	156	C15H10O6	-1.751	Phenols Compound Library MOD	0	31571054	0
10.9	609.124	610.131	[M-H]-	Prodelphinidin dimer B3	34.9	225.1	C30H26O14	-1.527	Phenols Compound Library MOD	660330	9120852	14206081
10.92	391.189	392.196	[M-H]-	Erythrabyssin II	46.7	192	C25H28O4	-7.426	Phenols Compound Library MOD	21704912	0	5545617
11	225.113	224.105	[M+H]+	2-Methyl-4-(2-methylbutyryl)phloroglucinol	9.5	133.9	C12H16O4	2.649	Phenols Compound Library MOD	37587672	1950764	22014492
11.03	163.039	162.032	[M+H]+	4-Hydroxycoumarin	6.1	113.4	C9H6O3	0.648	Phenols Compound Library MOD	0	4180488	2603555
11.05	181.123	180.116	[M+H]+	Olivetol	18.2	123.7	C11H16O2	3.955	Phenols Compound Library MOD	8082919	0	3171139
11.07	515.118	516.125	[M-H]-	3,4-Dicaffeoylquinic acid	6.5	219.8	C25H24O12	-2.725	Phenols Compound Library MOD	5642769	21244990	16740199
11.09	267.123	268.131	[M-H]-, [M+H]+	8,9-Dihydroxy-10-isobutyryloxythymol	22.8	156	C14H20O5	-1.968	Phenols Compound Library MOD	30663484	6705002	5333136
11.14	225.113	224.105	[M+H]+	2-Methyl-4-(2-methylbutyryl)phloroglucinol	12	131.6	C12H16O4	0.325	Phenols Compound Library MOD	27467532	1449977	22543864
11.37	269.045	270.052	[M-H]-	7,3′,4′-Trihydroxyflavone	8.6	232.1	C15H10O5	-1.013	Phenols Compound Library MOD	23814238	296763872	277809824
11.37	269.045	270.052	[M-H]-	7,3′,4′-Trihydroxyflavone	13.3	247.4	C15H10O5	-1.654	Phenols Compound Library MOD	0	10619806	9562776
11.4	271.061	270.054	[M+H]+	7,3′,4′-Trihydroxyflavone	25.9	264	C15H10O5	4.785	Phenols Compound Library MOD	0	3505869	0
11.41	529.135	530.142	[M-H]-	Metabolite C26H26O12	22.2	221.6	C26H26O12	-0.526	Phenols Compound Library MOD	845985	3211152	3768381
11.46	225.113	224.105	[M+H]+	2-Methyl-4-(2-methylbutyryl)phloroglucinol	9.6	131.6	C12H16O4	2.206	Phenols Compound Library MOD	28966132	4304018	18287272
11.52	285.04	286.047	[M-H]-	Scutellarein	13.1	228.7	C15H10O6	-2.18	Phenols Compound Library MOD	1939412	38379728	18196652
11.52	299.056	300.063	[M-H]-, [2M-H]-, [M-H]-, [M+H]+, [M-H]-	Demethoxy-7-O-methylcapillarisin	15.6	224.8	C16H12O6	-0.754	Phenols Compound Library MOD	10946539	230084816	139753936
11.55	539.178	540.186	[M-H]-	Oleuropein	41.7	223.4	C25H32O13	2.695	Phenols Compound Library MOD	0	12684010	0
11.63	315.051	316.058	[M-H]-, [M-H]-, [2M-H]-, [M-H]-, [M-H]-, [M-H]-	Pterocarpadiol A	39.6	229.7	C16H12O7	-0.154	Phenols Compound Library MOD	10896630	339465120	333325408
11.75	375.184	376.191	[M-H]-	Diarylcomosol III	22.1	186.8	C21H28O6	5.812	Phenols Compound Library MOD	15719006	1104445	19424920
11.88	211.097	210.09	[M+H]+	3,4-Dihydroxyphenylvaleric acid	21.9	135.9	C11H14O4	1.95	Phenols Compound Library MOD	20993276	9755860	10350922
11.91	257.082	258.089	[M-H]-	Gnetucleistol D	13	155.5	C15H14O4	-1.48	Phenols Compound Library MOD	2305270	15491541	17168946
11.94	163.039	162.032	[M+H]+	4-Hydroxycoumarin	3.1	116.8	C9H6O3	-0.461	Phenols Compound Library MOD	1591121	17693076	5963663
12.05	161.024	180.042	[M-H-H2O]-, [M-H]-	Caffeic acid	7.2	195.6	C9H8O4	-1.428	Phenols Compound Library MOD	8191748	39039680	29415398
12.05	343.119	344.126	[M-H]-, [2M-H]-, [M-H]-	Carpinontriol B	10.9	187.4	C19H20O6	-0.888	Phenols Compound Library MOD	14214802	92427712	73065864
12.06	163.039	162.032	[M+H]+	4-Hydroxycoumarin	2.8	116.4	C9H6O3	0.191	Phenols Compound Library MOD	2777175	35612448	13731914
12.09	329.03	330.038	[M-H]-	3,4′-Di-O-methylellagic acid	12.8	162.4	C16H10O8	0.323	Phenols Compound Library MOD	0	9929189	13787245
12.16	343.118	344.126	[M-H]-	Carpinontriol B	22	187.4	C19H20O6	-1.03	Phenols Compound Library MOD	0	12402988	0
12.28	181.123	180.116	[M+H]+	Olivetol	9.2	101.6	C11H16O2	4.487	Phenols Compound Library MOD	32101644	0	20564338
12.28	181.123	180.116	[M+H]+	Olivetol	13.5	125	C11H16O2	5.827	Phenols Compound Library MOD	221284064	19475050	116221704
12.44	235.133	236.14	[M-H]-	1-(3-(1-Hydroxy-3-methylbutyl)-4-methoxyphenyl)ethan-1-one	29	177.8	C14H20O3	-3.955	Phenols Compound Library MOD	3252478	1668312	7479935
12.72	277.182	294.185	[M+H-H2O]+, [M+H]+	6-Gingerol	6.9	150	C17H26O4	7.207	Phenols Compound Library MOD	17481528	36675240	57495300
12.74	269.081	270.088	[M-H]-	Metabolite C16H14O4	11.9	165.9	C16H14O4	-2.796	Phenols Compound Library MOD	20707402	24408890	24995380
12.93	321.17	322.177	[M-H]-	Cytosporone B	54.9	174.8	C18H26O5	-2.182	Phenols Compound Library MOD	22911296	4712104	11324589
12.95	325.179	326.187	[M-H]-	1-(4-Hydroxy-2-methoxyphenyl)-3-(4-hydroxy-3-prenylphenyl)propane	29.7	173.7	C21H26O3	0.373	Phenols Compound Library MOD	14960820	0	18801692
12.98	255.066	256.074	[M-H]-	Gnetifolin M	5.8	154	C15H12O4	-1.242	Phenols Compound Library MOD	12461957	22274014	33663452
13.01	293.175	294.183	[M-H]-	6-Gingerol	24.9	174.9	C17H26O4	-3.185	Phenols Compound Library MOD	8569831	12019085	10294500
13.01	293.175	294.182	[M-H]-	6-Gingerol	26.5	256.2	C17H26O4	-2.838	Phenols Compound Library MOD	8528474	1239215	11225313
13.01	289.182	288.174	[M+H]+	3-Geranyl-4-methoxybenzoic acid	35.5	153.9	C18H24O3	6.206	Phenols Compound Library MOD	8215227	8250119	5821845
13.03	269.046	270.053	[M-H]-	7,3′,4′-Trihydroxyflavone	4.7	152.2	C15H10O5	-0.162	Phenols Compound Library MOD	9728460	21484068	24509140
13.09	313.071	314.079	[M-H]-	Pisatin	6.4	167.6	C17H14O6	-1.601	Phenols Compound Library MOD	36781132	13027233	62836312
13.19	357.134	358.142	[M-H]-	Matairesinol	14	196.4	C20H22O6	0.052	Phenols Compound Library MOD	6133547	46697288	9056737
13.36	183.103	182.095	[M+H]+, [M+H-H2O]+	4-Ethylsyringol	6.8	163.8	C10H14O3	5.486	Phenols Compound Library MOD	31908376	159428	968983
13.68	247.097	246.09	[M+H]+	Methyl 2-(5-acetyl-2,3-dihydrobenzofuran-2-yl)propenoate	3.6	145.4	C14H14O4	3.316	Phenols Compound Library MOD	0	24023090	1828375
13.77	247.097	246.09	[M+H]+	Methyl 2-(5-acetyl-2,3-dihydrobenzofuran-2-yl)propenoate	11	138.3	C14H14O4	2.167	Phenols Compound Library MOD	604151	6070686	0
13.77	247.097	246.09	[M+H]+	Methyl 2-(5-acetyl-2,3-dihydrobenzofuran-2-yl)propenoate	12.7	146.3	C14H14O4	3.87	Phenols Compound Library MOD	1098872	55270496	2792681
13.88	317.138	318.146	[M-H]-	Erianin	17.9	177.7	C18H22O5	-3.332	Phenols Compound Library MOD	11868883	14889041	27540650
13.91	175.076	174.068	[M+H]+	Cinnamylideneacetic acid	6.3	123.3	C11H10O2	1.572	Phenols Compound Library MOD	20515760	0	32954442
14.03	269.045	270.052	[M-H]-	7,3′,4′-Trihydroxyflavone	4.1	149.6	C15H10O5	-1.225	Phenols Compound Library MOD	4689750	10340109	11096694
14.12	277.182	276.174	[M+H]+	6-Shogaol	18.7	149.4	C17H24O3	6.141	Phenols Compound Library MOD	14260862	13006520	23194918
14.19	277.144	278.151	[M-H]-	De-O-methyllasiodiplodin	4.8	169.4	C16H22O4	-2.635	Phenols Compound Library MOD	35296976	30454636	39556520
14.47	181.123	180.115	[M+H]+	Olivetol	35	130.1	C11H16O2	1.537	Phenols Compound Library MOD	12515182	0	5689170
14.82	299.222	300.229	[M-H]-	[6]-Gingerol	8.7	172.5	C17H32O4	-3.063	Phenols Compound Library MOD	21196642	4522732	10682422
14.92	355.118	356.126	[M-H]-	Nyasicol 1,2-acetonide	23.5	182	C20H20O6	-0.747	Phenols Compound Library MOD	10310416	8555441	14824247
16.12	395.152	396.159	[M-H]-	Dimethylcurcumin	50.8	187.8	C23H24O6	5.359	Phenols Compound Library MOD	9929839	1165353	67617504
16.62	175.076	174.069	[M+H]+	Cinnamylideneacetic acid	16.6	193	C11H10O2	2.834	Phenols Compound Library MOD	15880726	0	19046294
17.26	371.152	372.159	[M-H]-	Arctigenin	82.4	184.4	C21H24O6	5.805	Phenols Compound Library MOD	25068354	1685034	34055144
17.32	385.167	386.175	[M-H]-	Dimethylmatairesinol	45.9	188.2	C22H26O6	4.243	Phenols Compound Library MOD	6833486	818695	22267024
17.5	327.126	328.133	[M-H]-	Hirsutenone	46	174.9	C19H20O5	6.932	Phenols Compound Library MOD	25426486	2471867	34394288
19.18	355.158	356.165	[M-H]-	Myricanone	27.6	182.3	C21H24O5	6.926	Phenols Compound Library MOD	63195080	14511970	110567160

## Sheet: Table S1 (SL+SF)
Table S1. Annotated phytochemical compounds identified in the extracts of Tripleurospermum disciforme using untargeted UHPLC–timsTOF–MS analysis. Compound annotations were performed based on spectral library matching (SL), an in-house analyte list (AL) of phenolic compounds, and SmartFormula (SF) calculations. The table includes compound name, molecular formula, accurate m/z, retention time (RT),…
RT [min]	m/z meas.	M meas.	Ions	Name	mSigma	MS/MS score	CCS (Å²)	Molecular Formula	Δm/z [ppm]	Annotation Source	Hexane Extract _25_1_215 [merged]	AcOEt Extract _26_1_215 [merged]	MeOH Extract _27_1_2152 [merged]
0.84	268.106	267.098	[M+H]+	Adenosine	20.1	997.6	128.9	C10H13N5O4	5.391	Bruker HMDB Metabolite Library_2.0	0	21073982	12561480
1.24	268.106	267.099	[M+H]+	Adenosine	11.7	984.5	144.6	C10H13N5O4	7.216	Bruker HMDB Metabolite Library_2.0	0	110707256	125689984
1.27	284.101	283.094	[M+H]+	Isoguanosine	11.8	875.1	148.2	C10H13N5O5	7.958	Bruker MetaboBASE Personal Library 3.0	0	0	16856770
1.36	217.155	216.148	[M+H]+	Val Val	16.4	984.2	140.9	C10H20N2O3	0.543	Bruker MetaboBASE Personal Library	0	0	3630042
1.38	282.122	281.115	[M+H]+	2'-O-Methyladenosine	14.6	991.2	147.8	C11H15N5O4	7.977	Bruker MetaboBASE Personal Library	0	50149528	21164136
4.58	146.06	145.053	[M+H]+	8-Hydroxyquinoline	12.2	645.8	112.6	C9H7NO	1.288	Bruker MetaboBASE Personal Library 3.0	0	206832192	0
4.59	146.06	145.053	[M+H]+	5-Isoquinolinol	5.4	770.2	103.9	C9H7NO	-0.437	Bruker MetaboBASE Personal Library 3.0	0	105159280	0
4.59	146.06	145.053	[M+H]+	4-formyl Indole	7.2	665.1	312.7	C9H7NO	0.353	Bruker MetaboBASE Personal Library 3.0	0	10277089	0
4.93	146.06	145.053	[M+H]+	5-Isoquinolinol	4.4	630.1	113.3	C9H7NO	-1.609	Bruker MetaboBASE Personal Library 3.0	372953	21252990	86017104
5.02	146.06	145.053	[M+H]+	8-Hydroxyquinoline	4.2	625.5	104.4	C9H7NO	-1.344	Bruker MetaboBASE Personal Library 3.0	0	0	34131668
5.51	190.05	189.043	[M+H]+	Kynurenic acid	10.4	955.7	123.3	C10H7NO3	0.628	Bruker MetaboBASE Personal Library 3.0	176252	0	16447366
6.66	231.113	230.106	[M+H]+	HARMANE-1,2,3,4-TETRAHYDRO-3-CARBOXYLIC ACID	9.2	756	142.1	C13H14N2O2	2.321	Bruker MetaboBASE Personal Library 3.0	0	1259348	23630718
7.35	172.098	173.106	[M-H]-	Acetyl-DL-Leucine	11.4	969.9	219.1	C8H15NO3	2.374	Bruker MetaboBASE Personal Library	0	8896200	4406532
7.44	207.138	206.131	[M+H]+	Ethyl (±)-2-ethyl-3-phenylpropanoate	7.9	658.1	133.5	C13H18O2	1.582	Bruker MetaboBASE Personal Library 2.0_in-silico	1500847	33058536	15317308
8.08	210.185	209.178	[M+H]+	(8S,Z)-8-methyl-6-(2-methylpropylidene)octahydroindolizin-8-ol	83	731.5	131.4	C13H23NO	0.186	Bruker MetaboBASE Personal Library 2.0_in-silico	4517160	6437344	17826292
8.46	211.144	210.137	[M+H]+	L,L-Cyclo(leucylprolyl)	18.3	876.5	135.7	C11H18N2O2	-0.645	Bruker MetaboBASE Personal Library 3.0	19930014	11457536	16886170
8.82	207.138	206.131	[M+H]+	Ethyl (±)-2-ethyl-3-phenylpropanoate	78.4	653.7	134.1	C13H18O2	0.212	Bruker MetaboBASE Personal Library 2.0_in-silico	1208142	3480362	2021169
9.11	367.14	366.133	[M+H]+	N-(1,3-benzodioxol-5-ylmethyl)-2-[2-(5-cyclopropyl-1,3,4-oxadiazol-2-yl)pyrrol-1-yl]acetamide	18.9	703.1	162.7	C19H18N4O4	0.419	Bruker MetaboBASE Personal Library 3.0	19639846	9210852	8174314
9.26	439.161	440.168	[M-H]-	Grandidentoside	42.5	660	214	C21H28O10	-0.616	Bruker MetaboBASE Personal Library 3.0	1878944	3478133	683367
9.5	191.143	190.136	[M+H]+	Megastigmatrienone	6.8	774.2	128.4	C13H18O	2.174	Bruker MetaboBASE Personal Library	0	7028229	7984649
9.69	505.097	506.104	[M-H]-	Quercetin 3-(6''-acetylglucoside)	11.3	915.8	208	C23H22O13	-3.09	Bruker MetaboBASE Personal Library	851540	8989023	16112520
9.87	187.097	188.105	[M-H]-, [M-H]-, [M-H-H2O]-, [M-H]-, [M-H]-	Nonanedioic acid	9.1	771.1	135.4	C9H16O4	-1.928	Bruker MetaboBASE Personal Library 3.0	360108320	136359152	100259720
10.09	191.108	190.1	[M+H]+	Benzyl tiglate	29.7	745.3	126.7	C12H14O2	5.288	Bruker MetaboBASE Personal Library 2.0_in-silico	22734440	0	3234429
11.05	163.112	162.105	[M+H]+	3-Methyl-1-phenyl-1-butanone	27.6	628.8	119.9	C11H14O	2.66	Bruker MetaboBASE Personal Library 3.0	11174384	0	3556974
11.31	215.128	216.135	[M-H]-, [M-H-H2O]-	Undecanedioic acid	10.9	958.1	144.1	C11H20O4	-2.393	Bruker HMDB Metabolite Library_2.0	210104496	13422903	39549792
11.42	219.174	218.167	[M+H]+	Curlone	71.4	719.2	123.1	C15H22O	0.148	Bruker MetaboBASE Personal Library 3.0	0	712152	0
11.52	285.04	286.048	[M-H]-	Luteolin	18.5	845.7	156.8	C15H10O6	-0.518	Bruker MetaboBASE Personal Library	6434212	30022756	19103584
11.54	227.129	226.122	[M+H]+	Pyridine-2-azo-p-dimethylaniline	32.2	604.3	132.6	C13H14N4	0.539	Bruker MetaboBASE Personal Library 3.0	0	3047065	0
12.02	371.243	372.251	[M-H]-	TXB1	21.2	959.3	195.3	C20H36O6	-1.513	Bruker MetaboBASE Personal Library 3.0	0	8456278	0
13.65	313.237	314.245	[M-H]-	(±)12,13-DiHOME	5.1	664.1	177	C18H34O4	-3.148	Bruker MetaboBASE Personal Library	61000072	16070732	184090944
13.65	279.234	296.238	[M+H-H2O]+, [M+H]+	9(S)-HODE	11.4	617.6	157.9	C18H32O3	7.086	Bruker MetaboBASE Personal Library	19292042	11109528	24741436
13.77	327.218	328.225	[M-H]-	(11E,15Z)-9,10,13-Trihydroxy-11,15-octadecadienoic acid	32.7	834	223.8	C18H32O5	-0.267	Bruker MetaboBASE Personal Library 3.0	8099070	0	0
14.13	564.329	565.336	[M-H]-	1-(9Z,12Z-Octadecadienoyl-2-hydroxy-sn-glycero-3-phosphocholine (NMR)	19.8	973	234.4	C27H52NO9P	-3.16	Bruker Sumner MetaboBASE Plant Library - NMR confirmed	11612046	0	36281816
14.16	327.217	328.225	[M-H]-	(11E,15Z)-9,10,13-Trihydroxy-11,15-octadecadienoic acid	47.8	835.3	225	C18H32O5	-1.251	Bruker MetaboBASE Personal Library 3.0	10970429	0	0
14.37	559.311	514.313	[M+HCOOH-H]-, [M-H]-, [M+Cl]-	Glc-octadecatrienoyl-sn-glycerol (isomer 1) (PUT)	13.7	990.6	227.1	C27H46O9	-2.847	Bruker Sumner MetaboBASE Plant Library - putative ID	14043898	6000281	62648516
14.57	381.204	382.212	[M-H]-	PA(14:0/0:0)	30.7	946.5	188.3	C17H35O7P	-3.49	Bruker MetaboBASE Personal Library 3.0	24001726	1634824	47301116
14.58	540.329	541.336	[M-H]-	Hexadecanoyl-hydroxy-sn-glycerophosphocholine (PUT)	17.4	997.3	232.9	C25H52NO9P	-3.864	Bruker Sumner MetaboBASE Plant Library - putative ID	35175716	4667639	37155504
14.62	452.277	453.284	[M-H]-	Hexadecanoyl-hydroxy-sn-glyceroethanolamine (PUT)	6.9	950.1	207.2	C21H44NO7P	-3.245	Bruker Sumner MetaboBASE Plant Library - putative ID	30194700	1646167	28401970
14.8	311.222	312.229	[M-H]-	(±)9-HpODE	20.7	615.9	175.4	C18H32O4	-2.737	Bruker MetaboBASE Personal Library	14726697	10099304	88370176
15.17	478.293	479.3	[M-H]-	Glycerophospho-N-Oleoyl Ethanolamine	16.6	882.4	210.7	C23H46NO7P	-2.778	Bruker MetaboBASE Personal Library	25098102	869865	47170992
15.21	295.227	296.235	[M-H]-	9(S)-HODE	21.9	730.9	187.1	C18H32O3	-1.773	Bruker MetaboBASE Personal Library 3.0	45041260	739745	110548408
15.35	203.18	202.173	[M+H]+	alpha-curcumene	3.9	764.7	132.6	C15H22	2.309	Bruker MetaboBASE Personal Library	4038635	0	46812764
15.39	483.271	484.279	[M-H]-	PG(16:0/0:0)[U]	27	603.4	211.8	C22H45O9P	-3.042	Bruker MetaboBASE Personal Library 3.0	0	0	16892186
15.56	311.223	312.23	[M-H]-	(±)13-HpODE	63.3	780.4	179.1	C18H32O4	0.142	Bruker MetaboBASE Personal Library 3.0	15307416	0	2183687
15.6	203.18	202.173	[M+H]+	alpha-curcumene	15	887.5	134.3	C15H22	4.627	Bruker MetaboBASE Personal Library	205549664	822451	229339200
15.62	203.18	202.173	[M+H]+	alpha-curcumene	7.5	668.4	102.6	C15H22	3.223	Bruker MetaboBASE Personal Library	22582318	0	25613920
15.81	203.18	202.173	[M+H]+	alpha-curcumene	12.6	850.8	132.1	C15H22	2.711	Bruker MetaboBASE Personal Library	15057179	0	13090577
16.07	249.149	250.157	[M-H]-	Quadrangolin A	2.5	866.1	160.7	C15H22O3	-0.769	Bruker MetaboBASE Personal Library 3.0	13466560	20066420	20156182
16.09	483.272	484.28	[M-H]-	PG(16:0/0:0)[U]	12.2	851.8	212.6	C22H45O9P	-2.734	Bruker MetaboBASE Personal Library 3.0	68744896	3619989	5025372
16.28	409.235	410.242	[M-H]-	1-Palmitoyl Lysophosphatidic Acid	11	884.3	196.1	C19H39O7P	-2.897	Bruker MetaboBASE Personal Library 3.0	294883904	8863324	414422688
16.32	409.235	410.242	[M-H]-	1-Palmitoyl Lysophosphatidic Acid	10	660.8	274.3	C19H39O7P	-3.66	Bruker MetaboBASE Personal Library	7395032	0	12429897
16.33	203.18	202.173	[M+H]+	alpha-curcumene	12.9	634.7	124.5	C15H22	3.857	Bruker MetaboBASE Personal Library	22174702	0	0
16.44	219.175	218.168	[M+H]+	Curlone	9.8	631	133.9	C15H22O	4.081	Bruker MetaboBASE Personal Library 3.0	11169363	0	25960370
16.81	435.251	436.258	[M-H]-	1-Oleoyl Lysophosphatidic Acid (sodium salt)	33.6	933.4	200.8	C21H41O7P	-2.691	Bruker MetaboBASE Personal Library 3.0	8464180	868389	24236130
16.86	205.196	204.188	[M+H]+	alpha-Cubebene	32.2	685.6	134.6	C15H24	2.437	Bruker MetaboBASE Personal Library 3.0	1476438	0	17446392
17.02	203.18	202.173	[M+H]+	alpha-curcumene	17.8	606.5	134.3	C15H22	2.344	Bruker MetaboBASE Personal Library	0	0	1611631
17.21	251.048	250.04	[M+H]+	Diphenyl phosphate	6	830	135.2	C12H11O4P	3.148	Bruker MetaboBASE Personal Library 3.0	0	21397908	0
17.22	251.048	250.041	[M+H]+	Diphenyl phosphate	1.2	927.8	141.1	C12H11O4P	5.102	Bruker MetaboBASE Personal Library 3.0	27037582	116056168	45857428
17.49	409.234	410.241	[M-H]-	1-Palmitoyl Lysophosphatidic Acid	9.5	881.8	195.9	C19H39O7P	-4.879	Bruker MetaboBASE Personal Library 3.0	54311980	0	45840172
17.49	271.228	272.235	[M-H]-	2-hydroxyhexadecanoic acid	14.6	818.8	168.1	C16H32O3	-1.314	Bruker MetaboBASE Personal Library	11465464	0	18324170
18.09	339.199	340.206	[M-H]-	Norethindrone acetate	24.9	921.7	190.7	C22H28O3	6.929	Bruker MetaboBASE Personal Library	26612144	0	0
18.21	409.236	410.243	[M-H]-	1-Palmitoyl Lysophosphatidic Acid	28.8	873.8	195.5	C19H39O7P	-0.597	Bruker MetaboBASE Personal Library 3.0	0	0	23890220
18.96	299.259	300.266	[M-H]-	DL-2-hydroxy stearic acid	12.7	900.5	176.1	C18H36O3	-1.503	Bruker MetaboBASE Personal Library	22381736	5875343	26424406

## Sheet: Table S1 (SF)
Table S1. Annotated phytochemical compounds identified in the extracts of Tripleurospermum disciforme using untargeted UHPLC–timsTOF–MS analysis. Compound annotations were performed based on spectral library matching (SL), an in-house analyte list (AL) of phenolic compounds, and SmartFormula (SF) calculations. The table includes compound name, molecular formula, accurate m/z, retention time (RT),…
RT [min]	m/z meas.	M meas.	Ions	mSigma	CCS (Å²)	Molecular Formula	Δm/z [ppm]	Hexane Extract _25_1_215 [merged]	AcOEt Extract _26_1_215 [merged]	MeOH Extract _27_1_2152 [merged]
0.56	251.161	250.154	[M+H]+	6	142.4	C10H22N2O5	3.529	0	0	66213100
0.56	251.161	250.154	[M+H]+	4.1	135.6	C10H22N2O5	2.998	0	0	13805266
0.59	266.161	265.153	[M+H]+	1.8	145.7	C11H23NO6	3.192	11689805	0	25075372
0.63	243.184	242.177	[M+H]+	13.5	150.2	C9H27N2O3P	4.051	961935	0	11580824
0.64	174.982	173.974	[M+H]+	28.5	117.1	C4H2N2O4S	5.113	0	7965014	0
0.64	265.024	264.017	[M+H]+	12.8	141.6	C8H5N6O3P	4.347	5284001	15340070	2478506
0.68	320.077	319.07	[M+H]+	46.2	149.5	C8H13N7O5S	-1.214	543255	0	4114385
0.68	200.045	398.075	[M+H+H]2+	27.3	211.8	C11H20N4O8P2	-0.627	2480322	11550589	0
0.68	219.027	218.019	[M+H]+	11.7	128.2	C5H7N4O4P	-4.836	22021622	10157776	38124636
0.68	342.143	341.135	[M+H]+	3.5	162.3	C11H24N3O7P	0.791	5086615	0	11441581
0.69	203.053	180.065	[M+Na]+, [M+Na]+, [M+Na]+, [M+Na]+, [M+Na]+, [2M+Na]+, [M+Na]+	10.5	127.9	C6H12O6	3.218	72489168	484037248	8409615
0.7	260.054	259.047	[M+H]+	56.4	142.1	C7H10N5O4P	-0.105	3923641	0	6366091
0.7	381.083	380.076	[M+H]+	34.3	160.1	C14H20O10S	-4.417	15014304	0	35556580
0.7	290.078	578.141	[M+H+H]2+	19.4	243.1	C15H32N8O10P2S	-4.69	2576620	15107250	0
0.7	353.088	352.081	[M+H]+	1.3	156	C8H22N2O9P2	3.252	1921042	0	6838125
0.72	263.074	262.067	[M+H]+	48.4	136.2	C6H10N6O6	3.538	0	3637440	0
0.72	219.027	218.019	[M+H]+	13.9	111.2	C7H2N6O3	2.452	0	0	26838080
0.73	233.064	232.057	[M+H]+	18.4	132	C9H12O7	-5.368	2567081	12608088	1108062
0.73	277.091	276.084	[M+H]+	14	193	C11H16O8	-1.202	1184202	6970635	0
0.73	266.125	265.117	[M+H]+, [M+H]+, [M+H-H2O]+	12.4	144.1	C11H15N5O3	0.856	15665167	8164133	249650960
0.73	277.097	276.089	[M+H]+	12	146.7	C11H16O8	-2.372	0	61682312	1902160
0.73	247.203	246.195	[M+H]+	4.5	147.9	C12H26N2O3	4.259	34578908	0	195977008
0.74	206.103	205.096	[M+H]+	16.9	111.6	C8H15NO5	2.772	0	0	4300859
0.74	179.056	180.064	[M-H]-, [M-H]-	9	125.4	C6H12O6	-1.273	8711787	48971812	38595248
0.74	191.056	210.074	[M-H-H2O]-, [M-H-H2O]-, [M-H]-	8.7	130.5	C7H14O7	0.155	23966298	59401408	80674248
0.74	533.174	534.181	[M-H]-	5.5	199.7	C19H27N12O3PS	4.498	11972164	0	17429654
0.75	243.048	242.041	[M+H]+	19.7	136.7	C6H6N6O5	2.715	1369727	6238880	0
0.75	377.086	342.116	[M+Cl]-, [M-H]-, [M+HCOOH-H]-	9.1	166.9	C7H19N8O6P	0.167	23633972	7203262	68652600
0.75	144.102	143.095	[M+H]+, [M+H]+, [2M+H]+, [M+H]+, [M+H]+, [M+H]+, [M+H]+, [M+H]+	8.2	114	C7H13NO2	0.88	105337640	46549168	333408128
0.76	236.15	235.143	[M+H]+	36.4	110.8	C11H17N5O	-0.528	0	0	8449613
0.76	278.125	277.118	[M+H]+, [M+H-H2O]+, [M+H-H2O]+, [M+H]+, [M+H]+	18.6	145	C10H20N3O4P	-4.28	14000410	5726235	125234880
0.76	236.15	235.143	[M+H]+	10.3	136.5	C10H21NO5	2.446	7137680	0	26108710
0.76	206.103	205.096	[M+H]+	9.8	127.8	C9H11N5O	-1.148	2908268	5143575	6771980
0.77	234.098	251.101	[M+H-H2O]+, [M+H]+, [M+H-H2O]+, [M+H]+	10.6	137.8	C10H13N5O3	-2.84	13184317	9365896	15723243
0.78	218.139	217.132	[M+H]+	75.7	127.8	C11H15N5	-3.762	4416899	0	5896679
0.78	325.116	324.109	[M+H]+	13.3	148.2	C12H17N6O3P	-3.893	5219730	7313005	3489107
0.79	210.077	209.07	[M+H]+	14.7	130.2	C10H11NO4	4.323	733397	17568930	0
0.81	499.167	500.174	[M-H]-	8.7	195.6	C19H32O15	0.351	30193156	0	18808914
0.83	311.21	310.203	[M+H]+	47	160.5	C13H31N2O4P	2.453	4239521	0	6429686
0.83	301.215	300.208	[M+H]+	40.9	159.9	C12H32N2O4S	-0.804	6200686	0	16574249
0.83	280.141	279.133	[M+H]+, [M+H]+, [M+H-H2O]+, [M+H-H2O]+	16.8	147.5	C12H17N5O3	2.56	39842920	19449882	234956464
0.83	344.138	343.129	[M+H]+, [M+H-H2O]+	14.1	159.8	C17H13N9	3.231	4383442	0	9590048
0.83	158.118	157.111	[M+H]+, [M+H]+, [2M+H]+, [M+H]+, [M+H]+, [M+H]+, [M+H]+, [2M+H]+	13.3	118	C8H15NO2	1.681	198114880	22928724	687748416
0.83	230.103	229.096	[M+H]+, [M+H]+, [M+H-H2O]+	9.8	133.7	C10H15NO5	2.797	9921584	24943170	11029808
0.83	328.153	327.146	[M+H]+	9.7	152.7	C12H26NO7P	4.594	3778714	0	18710124
0.83	190.108	189.103	[M+H]+, [M+H-H2O]+	7.7	121	C8H15NO4	2.807	0	13255502	7873000
0.84	202.108	201.102	[M+H]+, [M+Na]+, [M+H]+	30.7	114.3	C9H15NO4	3.993	0	0	11084805
0.84	294.157	293.149	[M+H]+, [M-H]-, [M-H]-, [2M-H]-, [M+H-H2O]+, [M-H]-, [M+H-H2O]+, [M-H]-, [M+H]+	16.7	153	C13H19N5O3	2.85	38891772	9961415	282836160
0.84	182.082	181.075	[M+H]+	10.3	119.8	C9H11NO3	3.285	1327256	8603675	6973780
0.84	204.124	221.129	[M+H-H2O]+, [M+Na]+	4.6	129.6	C10H15N5O	-2.469	12039699	13317337	0
0.85	294.157	293.15	[M+H]+	10.5	143.4	C11H24N3O4P	-2.554	8876029	0	0
0.86	195.051	196.058	[M-H]-	22.2	128.1	C7H8N4O3	-7.569	3934837	4398794	32319510
0.86	189.077	190.084	[M-H]-	17.6	130.6	C8H14O5	1.761	3131588	20492502	14416183
0.88	191.056	192.063	[M-H]-	56.4	185.4	C8H16OS2	-6.219	8672750	19701602	27091502
0.88	191.056	192.063	[M-H]-	11.6	130.9	C7H12O6	-2.111	10101444	8149651	33834028
0.88	266.125	265.118	[M+H]+	11.2	144.1	C11H15N5O3	0.333	10718827	0	48499896
0.88	144.102	143.095	[M+H]+, [M+H]+, [2M+H]+, [M+H]+, [M+H]+, [2M+H]+	10.2	110.1	C7H13NO2	-0.56	0	9164391	108245560
0.89	280.141	279.134	[M+H]+	54.5	143.7	C12H17N5O3	0.847	17132024	0	69465176
0.94	262.13	261.123	[M+H]+	7.6	147.1	C10H20N3O3P	-4.774	0	0	22908116
0.96	360.154	359.146	[M+H]+	12	160	C12H22N7O4P	-2.342	2625349	0	3616290
0.99	341.109	342.116	[M-H]-, [M+HCOOH-H]-	5.9	170.3	C12H22O11	-0.634	0	0	37350240
1.05	236.151	235.143	[M+H]+	13.1	136.5	C11H17N5O	-0.281	0	0	14560859
1.1	260.114	259.107	[M+H]+	11.4	143	C12H13N5O2	-0.753	0	438089	7994911
1.23	158.118	157.111	[M+H]+	33.7	309.1	C8H15NO2	2.325	738338	0	15725000
1.23	328.154	327.147	[M+H]+	29	153.5	C12H21N7O2S	-3.621	1058345	0	15069983
1.23	311.211	310.204	[M+H]+	20.3	163.8	C20H26N2O	-2.683	1980427	0	8140094
1.23	290.088	291.095	[M-H]-	14.2	154.6	C11H17NO8	-1.978	3761092	838802	19296680
1.23	290.088	291.096	[M-H]-	11.9	218.5	C12H13N5O4	-4.149	178519	859182	7970685
1.23	243.062	244.069	[M-H]-	11.9	152.5	C9H12N2O6	-2.337	5623796	23654884	15946146
1.23	158.118	157.11	[M+H]+	9.8	171	C8H15NO2	0.579	1017172	0	10904827
1.23	190.108	189.101	[M+H]+	9.1	117.8	C8H15NO4	3.972	2858898	5705502	7745870
1.23	499.166	500.173	[M-H]-	7.5	195.6	C16H34N6O6P2S	-0.429	7097946	438556	112342856
1.23	144.102	143.095	[M+H]+	6.9	114.5	C7H13NO2	0.631	1884026	3729898	16954646
1.24	243.061	244.068	[M-H]-	33.3	191.9	C13H12N2OS	4.346	0	9791958	2248237
1.24	128.035	129.042	[M-H]-	8.5	192.4	C5H7NO3	-1.232	562000	11989663	8812644
1.25	268.105	267.098	[M+H]+	56.4	122	C10H21NO3S2	5.437	0	7373655	11650159
1.25	344.138	343.13	[M+H]+, [M+H-H2O]+	15.4	159.8	C12H27NO6P2	-1.522	0	0	18317896
1.25	158.118	157.11	[M+H]+	9.7	117.5	C8H15NO2	0.991	21478934	11976145	251686368
1.25	268.106	267.099	[M+H]+	9.4	132.9	C11H9N9	1.288	0	23092550	37986760
1.26	202.108	203.116	[M-H]-, [M+H]+	9.6	163.9	C9H17NO4	-1.219	7746317	884671	29813178
1.26	130.087	131.094	[M-H]-, [M+H]+	2.4	169.3	C6H13NO2	-1.096	3288950	0	12278787
1.27	294.157	293.15	[M+H]+, [M+H-H2O]+, [M+H]+	10.2	152.6	C11H24N3O4P	-1.796	71547760	11578387	802515008
1.29	202.108	201.101	[M+H]+	4.6	125.4	C10H11N5	-2.857	7153858	11991930	5792926
1.3	379.034	380.042	[M-H]-	23.5	179.8	C10H8N10O5S	4.105	0	0	16147515
1.3	276.112	275.105	[M+H]+	11.4	143.4	C17H13N3O	-4.108	3723902	0	834324
1.32	304.129	303.122	[M+H]+	57.7	153.2	C8H17N9O2S	-1.928	0	0	416615
1.32	304.177	303.17	[M+H]+	34.6	149.9	C11H29NO6S	-4.891	696947	924684	536116
1.32	144.066	143.058	[M+H]+	30.7	116.2	C6H9NO3	0.272	223108	5095777	4853918
1.33	175.06	192.064	[M+H-H2O]+, [M+Na]+	23	118.8	C7H12O6	2.063	0	26191534	3254426
1.34	160.098	159.09	[M+H]+	41.6	115.7	C7H13NO3	4.767	824466	4645311	2275617
1.34	186.076	185.069	[M+H]+	31	121.8	C8H11NO4	2.122	450750	9934498	2320477
1.34	190.108	189.101	[M+H]+	13.8	130.1	C8H15NO4	3.713	7538050	17968020	18394458
1.34	241.156	240.148	[M+H]+	8.2	138.9	C10H25O4P	-3.062	0	0	20233914
1.36	351.18	350.173	[M+H]+	41.8	169.5	C11H32N2O6P2	-2.374	0	0	1828384
1.36	172.108	171.101	[M+H]+	35.2	120.3	C7H13N3O2	1.35	0	0	6566692
1.36	250.166	249.159	[M+H]+	15.3	147	C11H23NO5	4.233	4022206	1844288	7540223
1.36	200.128	199.121	[M+H]+	9.1	127.6	C10H17NO3	1.837	0	19232984	8838635
1.36	218.14	217.132	[M+H]+	4.4	134.1	C10H19NO4	4.132	4957598	5137246	6669876
1.38	204.124	203.116	[M+H]+	11.3	131.3	C10H13N5	-3.917	0	0	5763685
1.38	142.123	141.115	[M+H]+	3.3	118.5	C8H15NO	0.525	0	2480471	2415807
1.39	150.091	149.084	[M+H]+	7.6	111.5	C9H11NO	-2.308	0	0	2450710
1.41	294.157	293.149	[M+H]+	11.1	153	C13H19N5O3	2.25	0	0	55618984
1.49	365.195	364.188	[M+H]+	75.9	174.2	C12H34N2O6P2	-3.299	0	0	679196
2.48	215.053	214.046	[M+H]+	15.4	128.3	C5H6N6O4	3.839	393209	53551888	588081
2.52	215.053	214.046	[M+H]+	34.3	173.4	C13H10OS	3.052	0	18056200	0
2.52	175.06	174.053	[M+H]+	13.9	118.8	C7H10O5	1.192	0	12258863	0
2.66	236.092	237.099	[M-H]-	8.2	172.4	C12H15NO4	-2.768	472009	0	24880986
2.69	328.142	327.135	[M+H]+, [M+H-H2O]+	13.6	158.1	C14H22N3O4P	1.243	0	0	111295544
2.9	241.082	242.09	[M-H]-	3.1	156.4	C10H14N2O5	-2.626	0	0	26285172
3.05	189.076	188.069	[M+H]+	5	122.1	C8H12O5	3.48	0	24661824	0
3.56	162.055	161.048	[M+H]+	5.5	117.8	C9H7NO2	-0.388	4600081	77919584	38691424
3.69	162.055	161.047	[M+H]+	22.1	110.2	C9H7NO2	-1.888	0	17392748	38015624
3.74	249.98	248.973	[M+H]+	30	149.5	C10H3NO5S	-0.059	4295058	15407020	0
3.74	162.055	161.048	[M+H]+	6	117.8	C9H7NO2	0.361	0	3850763	84073752
3.84	175.061	176.068	[M-H]-	2	126.5	C7H12O5	-0.402	0	27901690	0
4.02	227.103	228.11	[M-H]-	15.9	150.1	C10H16N2O4	-2.554	0	14742027	0
4.18	196.097	213.1	[M+H-H2O]+, [M+H-H2O]+, [M+H]+	7.1	126.9	C10H15NO4	2.303	0	53523468	0
4.22	269.151	268.144	[M+H]+	21.9	145.2	C14H16N6	0.502	0	0	13048438
4.22	223.134	222.126	[M+H]+	4	131	C13H18O3	4.662	0	52970832	18175346
4.27	261.062	260.055	[M+H]+	17.7	136.2	C12H4N8	-4.956	0	8920313	0
4.28	391.124	392.131	[M-H]-	2.3	182	C16H24O11	-1.568	0	0	23904274
4.3	236.115	235.108	[M+H]+	13.5	139.4	C10H13N5O2	4.071	0	27489518	0
4.3	308.173	307.165	[M+H]+	8.9	157.3	C12H26N3O4P	-2.465	0	28989866	0
4.35	239.15	238.142	[M+H]+	19.8	125.5	C11H18N4O2	-2.887	15587075	0	0
4.35	239.15	238.143	[M+H]+	5.3	134.3	C10H22O6	3.819	68773232	0	0
4.43	238.109	237.101	[M+H]+	12.9	138.5	C13H11N5	-0.527	0	18246554	0
4.47	229.119	228.112	[M+H]+	16.8	143.9	C11H12N6	-2.256	0	40107524	0
4.52	239.15	238.143	[M+H]+	9.2	134.3	C11H18N4O2	-1.337	2679877	41345664	0
4.52	236.115	235.108	[M+H]+	7.2	139.9	C10H13N5O2	3.726	0	0	18445466
4.56	296.138	295.13	[M+H]+	9.7	148.4	C13H13N9	3.469	0	21102560	0
4.58	367.154	366.146	[M+H]+	20	166.4	C16H23N4O4P	1.463	0	0	12041367
4.65	234.135	233.128	[M+H]+	4	139.9	C11H15N5O	2.1	0	23915328	0
4.7	247.119	246.111	[M+H]+	9.4	137.9	C12H14N4O2	-1.715	0	21625450	0
4.78	239.149	238.142	[M+H]+	9.1	134.7	C11H18N4O2	-4.027	0	0	24071098
4.78	188.071	187.064	[M+H]+	6.8	126.4	C11H9NO2	2.899	0	0	24698598
4.79	175.061	176.068	[M-H]-	8.4	125.6	C7H12O5	-1.565	0	0	14743330
4.95	189.077	190.084	[M-H]-	11.8	130.1	C8H14O5	0.556	434838	29144282	0
4.98	266.14	265.133	[M+H]+	26.1	157.5	C15H15N5	1.454	0	652782	117877992
5.17	239.15	238.142	[M+H]+	7	134.3	C10H22O6	2.461	20766260	16456982	26128448
5.2	234.136	233.129	[M+H]+	10.6	140.8	C11H15N5O	3.627	0	13313397	39509012
5.43	233.985	232.978	[M+H]+	19.3	143.3	C10H3NO4S	-0.659	0	14094453	18000700
5.59	175.061	176.068	[M-H]-	9.2	223.5	C7H12O5	-1.994	0	9742105	14631806
5.59	175.061	176.068	[M-H]-	6.9	126	C7H12O5	-1.976	236555	16678738	15328066
5.69	189.077	190.084	[M-H]-	8.4	130.1	C8H14O5	-0.738	0	0	6196600
5.69	515.139	516.147	[M-H]-	7.8	201.8	C22H28O14	-2.706	191375	0	28683510
5.69	300.204	299.197	[M+H]+	4.7	151	C11H30N3O4P	-2.265	27907826	16447169	0
5.76	210.113	209.106	[M+H]+	4.3	134.8	C11H15NO3	4.25	263759	1257848	51276000
5.79	443.192	444.199	[M-H]-	11.5	191	C25H32O5S	4.052	707751	21391534	20931268
5.8	247.119	246.111	[M+H]+	23	138.3	C12H14N4O2	-1.206	0	14519135	10417072
5.89	179.036	180.044	[M-H]-	15.1	193.3	C10H4N4	0.992	0	38310504	7496462
5.89	189.076	190.084	[M-H]-	0.9	130.6	C8H14O5	-0.686	618252	62566624	41835472
5.93	283.175	282.168	[M+H]+	14.4	151.2	C12H26O7	-0.76	0	0	10146592
6	300.203	299.196	[M+H]+	1.9	151.4	C12H29NO7	1.409	18905644	0	12225287
6.01	451.217	452.224	[M-H]-	21.1	198.5	C24H36O6S	2.709	450135	23610306	11977028
6.07	283.176	282.169	[M+H]+	9.3	143.6	C12H26O7	2.603	21511850	21077206	14933216
6.09	307.167	306.16	[M+H]+	13.3	158.5	C14H27O5P	1.606	0	0	9613776
6.16	364.164	363.156	[M+H]+	56.9	173	C21H21N3O3	-5.621	125293	0	7269932
6.18	191.055	192.063	[M-H]-	11.8	150.7	C7H12O6	-3.531	463983	12104322	13521756
6.19	355.106	354.099	[M+H]+	16.9	170.1	C15H19N2O6P	1.919	23654806	64523744	174566464
6.22	217.099	216.091	[M+H]+	50.7	117.2	C10H17O3P	-0.859	0	0	7773970
6.22	217.098	216.091	[M+H]+	28.8	234.1	C10H17O3P	-1.883	0	0	11279109
6.22	174.149	173.142	[M+H]+	9.1	126.2	C9H19NO2	2.61	0	2182615	15704984
6.22	191.056	192.063	[M-H]-	8.7	173	C7H12O6	-2.415	5162870	23390536	29884016
6.22	191.055	192.063	[M-H]-	1.6	186.6	C7H12O6	-3.226	22989290	96838728	120939640
6.24	189.077	190.084	[M-H]-	12.9	224.9	C8H14O5	-1.414	125989	16836702	18869870
6.24	217.097	216.09	[M+H]+	8.2	197.5	C12H12N2O2	1.122	0	0	2360404
6.25	543.171	544.178	[M-H]-	0.2	214.4	C15H33N10O6PS2	3.099	0	16675601	7548357
6.27	161.06	160.053	[M+H]+	9.2	114.4	C10H8O2	1.314	0	2659704	9605405
6.28	309.118	310.126	[M-H]-	14.5	168.8	C12H22O9	-2.558	3796992	11977275	17754760
6.33	303.136	302.129	[M+H]+	8.4	154	C14H23O5P	1.491	2378503	1857423	50872592
6.34	212.092	211.085	[M+H]+	10.4	130.1	C10H13NO4	2.705	3334181	24954946	18659208
6.38	441.161	442.168	[M-H]-	15.6	194.2	C17H30O13	-1.49	0	4919144	19269178
6.42	253.072	254.079	[M-H]-	23.5	155.2	C12H14O6	-0.26	854047	17992002	11213398
6.49	235.119	234.112	[M+H]+	16	138.6	C11H14N4O2	1.46	0	5036249	13444609
6.49	392.195	391.188	[M+H]+	11.4	174.1	C23H25N3O3	-4.134	1144391	10630214	14105303
6.49	213.113	212.105	[M+H]+, [M+H]+, [M+H-H2O]+, [M+H]+	0.5	178.5	C11H16O4	2.045	2058706	22720380	117055112
6.5	419.155	420.163	[M-H]-	8.8	186.1	C13H25N8O6P	-1.816	1449699	10931626	32209986
6.54	247.119	246.111	[M+H]+	22.3	138.3	C12H14N4O2	-0.916	0	14066660	0
6.56	451.218	452.225	[M-H]-	10.9	196.1	C24H36O6S	3.787	1259086	25840980	14999420
6.56	441.161	442.168	[M-H]-	5	195.5	C17H30O13	-1.028	0	0	24479838
6.6	303.136	302.129	[M+H]+	13	153.6	C14H23O5P	1.801	2744382	1011562	49759196
6.62	355.106	354.098	[M+H]+	11.6	169.4	C18H10N8O	1.534	861440	6062434	16390878
6.64	427.124	428.132	[M-H]-	13.5	190.8	C20H20N4O7	-3.625	553360	19138458	7719145
6.64	344.232	343.225	[M+H]+	12.5	159	C13H34N3O5P	3.816	22066300	0	0
6.71	232.155	231.147	[M+H]+	10.4	141.7	C11H21NO4	1.084	0	3884731	20815884
6.75	172.098	173.106	[M-H]-	8	204.8	C8H15NO3	2.339	0	9803607	5625388
6.76	217.108	216.101	[M+H]+	28.3	127.8	C10H16O5	3.582	0	15459884	0
6.76	275.078	274.07	[M+H]+	12.7	150.5	C12H10N4O4	0.649	0	10935129	0
6.77	347.127	346.12	[M+H]+	15.3	164.7	C16H19N4O3P	1.334	0	0	23247316
6.77	172.098	173.105	[M-H]-	12.6	135.3	C8H15NO3	1.235	0	4694665	0
6.79	253.072	254.079	[M-H]-	20.7	217	C12H14O6	0.394	0	11066179	3290891
6.8	221.009	222.016	[M-H]-	11.4	131.5	C10H6O6	-1.05	0	20606960	1819318
6.82	344.232	343.224	[M+H]+	7.3	159.6	C12H33N5O4S	-1.965	23845822	19800888	23041174
6.85	387.165	388.172	[M-H]-	14.8	180.9	C18H28O9	-2.441	0	28107638	30009606
6.91	243.134	242.126	[M+H]+, [M-H]-	9.4	148.7	C11H18N2O4	-1.253	1453266	19177920	30654576
6.93	275.114	276.121	[M-H]-	9.7	158.7	C13H16N4O3	-4.214	928717	18167382	33783220
6.95	241.119	242.126	[M-H]-	15.7	154.9	C11H18N2O4	-3.092	1040267	13737427	13748921
7.04	431.192	432.199	[M-H]-	16.5	194.8	C18H20N14	-1.422	0	20188734	0
7.11	166.086	165.079	[M+H]+	16.6	120.6	C9H11NO2	0.013	0	1484796	19252072
7.11	383.102	382.095	[M+H]+	15	175.9	C23H14N2O4	-1.889	890561	3170196	13346751
7.12	387.167	388.174	[M-H]-	4.8	181.3	C16H28N4O5S	-4.869	1431397	20059768	29321446
7.13	381.082	382.09	[M-H]-	9.6	178.6	C17H18O10	-0.987	2002280	14842725	91216176
7.13	281.139	282.146	[M-H]-	3.6	161.5	C15H22O5	-1.126	0	33216300	0
7.17	253.071	254.079	[M-H]-	22.9	155.2	C12H14O6	-1.097	0	26244846	17252876
7.22	259.084	258.076	[M+H]+	8.7	143.4	C12H10N4O3	4.016	564121	4886646	19675110
7.29	253.072	254.079	[M-H]-	8.2	155.2	C12H14O6	-2.485	4532330	120215232	50634428
7.3	253.071	254.079	[M-H]-	17.5	235.2	C12H14O6	-1.304	0	24190268	12135583
7.35	199.097	200.104	[M-H]-	19.2	214.9	C10H16O4	-2.114	0	11737856	3941966
7.35	280.156	279.149	[M+H]+	11.7	161.6	C16H17N5	1.743	1391966	2052478	22186246
7.41	221.009	222.016	[M-H]-	5.7	131	C10H6O6	-1.662	0	28118064	0
7.45	243.135	242.128	[M+H]+	8.9	149.3	C11H18N2O4	4.099	3043770	33668520	35227260
7.46	281.139	282.146	[M-H]-	11	161.5	C15H22O5	-1.127	1473506	32900442	12936164
7.47	241.119	242.126	[M-H]-	10.1	156.2	C11H18N2O4	-2.553	2335345	14530860	16626522
7.47	431.192	432.199	[M-H]-	5.2	194.8	C16H28N6O8	4.638	9371148	78312248	67005464
7.48	227.128	226.121	[M+H]+	22.8	132.6	C12H18O4	1.149	0	13011461	13231505
7.49	387.166	388.173	[M-H]-	4.5	181.7	C18H28O9	-0.748	2226543	22401736	50598956
7.53	221.009	222.016	[M-H]-	12.2	131	C10H6O6	-1.287	0	50097600	5724613
7.54	371.135	372.142	[M-H]-	21.5	179.5	C18H20N4O5	-3.615	0	0	11227946
7.56	265.145	264.138	[M+H]+	14.2	146.8	C16H16N4	0.734	8398459	148977888	48356344
7.56	300.182	299.175	[M+H]+	12.6	159.1	C16H21N5O	1.815	1099020	28364138	16768167
7.56	265.145	264.137	[M+H]+	9.5	160	C15H20O4	4.676	946574	28570312	13146437
7.57	281.14	282.147	[M-H]-	26.8	233.6	C16H18N4O	-3.988	0	15544519	4938951
7.57	230.139	229.132	[M+H]+	21	136.3	C11H19NO4	3.128	484634	13087356	0
7.58	281.139	282.146	[M-H]-	5.9	161.7	C15H22O5	-1.109	6721355	116551600	30343148
7.6	435.222	436.229	[M-H]-	8.2	202.4	C24H36O5S	2.4	2497410	30358048	19481214
7.61	303.109	304.116	[M-H]-	29.1	174	C14H16N4O4	-4.524	4679650	13257882	28625794
7.61	303.108	304.115	[M-H]-	2.6	166.4	C13H20O8	-1.724	17023688	54130892	33520684
7.63	361.15	362.158	[M-H]-	13.2	175.2	C13H18N10O3	3.58	6196161	41864448	65052624
7.69	186.113	187.12	[M-H]-	57.9	137.6	C9H17NO3	-2.107	31823228	3397414	0
7.7	239.129	256.132	[M+H-H2O]+, [M+H]+	7	139.8	C14H16N4O	-2.572	0	21615380	0
7.75	318.195	317.187	[M+H]+	14.1	159.5	C14H28N3O3P	1.236	648293	0	12300953
7.81	303.108	304.116	[M-H]-	12.6	215.2	C14H16N4O4	-4.962	0	12280899	0
7.81	223.095	200.106	[M+Na]+, [M+H-H2O]+	8.6	136.5	C11H12N4	-2.237	4762674	33515962	25786182
7.83	199.097	200.105	[M-H]-	8.1	198.7	C10H16O4	-0.546	448682	14478195	5700883
7.89	447.186	448.193	[M-H]-	19.6	195.8	C17H24N10O5	0.401	1196940	29353182	19308820
7.94	195.103	196.11	[M-H]-	11.7	148.8	C11H16O3	1.48	0	13918556	15753649
7.97	229.108	228.1	[M+H]+	8.6	132.9	C12H12N4O	-3.141	0	19969038	2347447
8.06	505.192	506.199	[M-H]-	6.8	203.9	C16H35N4O12P	0.394	17950932	6464994	221349344
8.12	303.108	304.115	[M-H]-	8.4	239.2	C10H12N10O2	3.063	0	11833571	21761132
8.13	305.125	304.118	[M+H]+	70.6	158.1	C10H24O8S	-3.241	0	0	19698366
8.13	322.152	321.145	[M+H]+	14.4	157.8	C14H19N5O4	4.602	0	0	16188713
8.14	301.037	300.03	[M+H]+	19	150.8	C16H4N4O3	4.198	0	15243935	0
8.16	387.166	388.174	[M-H]-	9	184.1	C19H24N4O5	-2.592	3105410	24756292	22732094
8.2	431.065	432.072	[M-H]-	13	196	C20H21N2O3PS2	-2.755	1503456	0	20265404
8.2	210.111	187.122	[M+Na]+, [M+Na]+, [M+H]+	9	134	C9H17NO3	3.621	29397046	0	35801972
8.22	186.113	187.12	[M-H]-	10.8	138	C9H17NO3	-2.521	81880104	8780328	35343056
8.23	239.092	258.11	[M-H-H2O]-, [M+HCOOH-H]-	27.5	146.7	C12H18O6	-0.809	1168347	59589168	0
8.24	313.129	314.137	[M-H]-	20.2	164	C16H18N4O3	-4.234	0	24369484	0
8.25	322.153	321.145	[M+H]+	26.4	158.2	C11H23N5O4S	-4.618	4486067	16781690	33607276
8.25	305.126	304.118	[M+H]+	11.3	159	C14H16N4O4	3.523	3854260	12797182	23513508
8.26	297.136	296.129	[M+H]+	12.8	152.9	C14H21N2O3P	-1.309	0	33698404	2088393
8.27	303.108	304.115	[M-H]-, [M-H]-, [2M-H]-	14.4	165.8	C13H20O8	-1.261	16595901	45270256	81959096
8.31	246.171	245.163	[M+H]+	20.8	145	C13H19N5	-2.569	0	5956578	18636952
8.33	227.129	226.121	[M+H]+	4	133.8	C12H18O4	3.608	2340517	60051660	49792472
8.34	225.113	226.12	[M-H]-	14.9	146.9	C12H18O4	-2.194	2197438	11949351	18008494
8.35	310.12	309.113	[M+H]+	24.9	150.6	C15H20NO4P	0.391	0	10736989	0
8.35	223.098	222.09	[M+H]+	8.9	130.6	C13H10N4	-0.425	0	12152148	13328309
8.37	433.207	434.214	[M-H]-	8.3	198.4	C20H34O10	-2.125	5648141	27436038	26368758
8.38	195.102	196.11	[M-H]-	7.6	148.4	C11H16O3	-1.803	1383291	35445488	13677714
8.39	264.148	263.141	[M+H]+	26.5	150	C17H17N3	-5.968	0	10422027	19231176
8.41	163.061	162.054	[M+H]+	16.7	160.8	C7H6N4O	-2.673	872913	8256793	7792389
8.41	285.135	284.128	[M+H]+	11	155.3	C15H16N4O2	2.5	4582563	13981943	18066610
8.41	302.162	301.155	[M+H]+	4.3	154.7	C13H24N3O3P	-2.161	18303670	67004428	35499644
8.42	505.192	506.199	[M-H]-	9.3	206.4	C20H35N4O7PS	4.986	4884216	0	43441980
8.42	341.1	342.107	[M-H]-	1.4	165	C12H23O9P	-2.846	20355412	1822056	17812278
8.46	463.182	464.189	[M-H]-	8	201.2	C17H24N10O6	2.592	0	28576618	0
8.48	274.203	273.196	[M+H]+	15.5	150.3	C15H23N5	1.009	31237164	0	19293970
8.48	439.18	440.188	[M-H]-	14.1	196.3	C24H29N2O4P	2.736	0	5801454	11762954
8.5	263.15	262.143	[M+H]+	72.9	142	C11H23N2O3P	-5.543	2000087	14981652	14613174
8.5	505.191	506.199	[M-H]-	18.4	201.1	C16H18N20O	2.733	0	17454584	19206674
8.51	173.082	174.089	[M-H]-, [M+H]+	15.1	130.9	C8H14O4	-1.302	21611594	13375859	0
8.52	235.025	236.032	[M-H]-	26.9	140.8	C11H8O6	-0.853	0	20333610	408213
8.52	307.139	308.146	[M-H]-	19.5	171.5	C13H24O8	-2.351	3669568	11058654	28082244
8.52	280.176	279.169	[M+H]+	12	155	C13H21N5O2	-2.937	2814647	10514255	6500097
8.53	309.061	310.069	[M-H]-	32	167.3	C14H14O8	-0.946	0	10534959	7676999
8.57	213.112	212.105	[M+H]+, [M+H-H2O]+	25.1	131.3	C11H16O4	0.715	5411251	23115042	12406927
8.57	325.105	326.112	[M-H]-	15.4	165.8	C12H23O8P	-2.374	24255714	0	0
8.63	231.124	230.116	[M+H]+	20.3	134.1	C12H14N4O	-1.545	13991635	35631296	6307017
8.63	415.161	416.168	[M-H]-, [M+HCOOH-H]-	16.2	200.7	C17H16N14	-0.869	300326	15731037	0
8.66	230.085	229.077	[M+H]+	37.8	137.1	C10H15NO3S	0.999	0	0	13032674
8.66	343.139	344.146	[M-H]-	10.9	171.5	C13H16N10O2	0.803	13514159	53312276	65647812
8.66	361.114	362.121	[M-H]-	4.1	167.5	C15H22O10	-0.543	0	22014598	12102368
8.68	362.186	361.178	[M+H]+	14.6	172	C15H28N3O5P	4.352	3987456	20134680	17725110
8.68	242.176	241.168	[M+H]+	12.9	147.7	C13H23NO3	2.873	8014471	6480072	19208494
8.7	759.307	760.314	[M-H]-	48.3	257.3	C40H56O8S3	0.977	0	13141802	1276840
8.71	505.194	506.201	[M-H]-	9	206.4	C27H30N4O4S	4.583	0	10681847	13040542
8.73	463.182	418.184	[M+HCOOH-H]-, [M-H]-	16.5	202	C14H35N4O4PS2	-0.21	1795725	77920808	10166492
8.73	373.151	374.158	[M-H]-	15	181.5	C18H22N4O5	-3.289	14403385	31876772	20848692
8.79	264.088	265.096	[M-H]-	45.8	242.2	C6H15N7O3S	-0.595	0	5465281	6966905
8.81	343.14	344.147	[M-H]-	19.1	216.2	C17H20N4O4	-3.771	20318688	14021996	10613429
8.81	761.323	762.33	[M-H]-	2.8	258.1	C33H55N4O12PS	3.459	1260363	89203224	0
8.83	461.167	462.174	[M-H]-	11.4	197.6	C13H32N6O8P2	-3.016	315082	12873314	0
8.84	401.181	402.189	[M-H]-	35	258.2	C13H31N4O8P	1.57	834590	0	1979592
8.86	273.134	272.127	[M+H]+	27.2	143.5	C13H20O6	4.315	1059838	18711108	12476454
8.86	323.08	324.088	[M-H]-	23.1	160.1	C12H20O8S	-1.11	0	0	25054894
8.86	545.188	546.196	[M-H]-	19.3	214.8	C22H22N14O4	1.518	564417	2380534	4108485
8.86	369.123	368.116	[M+H]+, [M-H]-	3.9	174.5	C19H12N8O	3.201	8263492	24367608	11207643
8.87	360.169	359.162	[M+H]+	8.8	171.6	C15H26N3O5P	3.546	27199916	117357272	95651344
8.88	225.149	224.142	[M+H]+	21	177.2	C13H20O3	4.367	1189709	4566797	13132041
8.89	179.056	180.063	[M-H]-	11.7	185.5	C6H12O6	-2.191	32765242	0	28753948
8.9	667.222	668.229	[M-H]-	28.8	237.8	C19H25N24O3P	1.413	0	6516269	7127605
8.9	550.229	551.236	[M-H]-	23.1	222.5	C18H30N15O4P	3.805	1571180	5785940	5665985
8.9	343.139	344.146	[M-H]-	20.7	185.7	C16H24O8	-3.241	56466568	55224972	0
8.9	311.114	312.121	[M-H]-	16.3	242.5	C16H16N4O3	-3.347	441360	4713811	0
8.9	343.139	344.146	[M-H]-, [2M-H]-, [M-H]-, [M-H]-	3.2	250.2	C16H24O8	-2.202	57349152	348523328	4705707
8.91	119.087	120.094	[M-H]-	2.9	191.8	C9H12	0.295	10109676	4207714	4515076
8.92	371.136	372.143	[M-H]-	48.4	256.2	C10H24N6O7S	0.44	1359710	4753318	14552323
8.92	525.129	526.137	[M-H]-	25.7	202.9	C17H24N10O6P2	2.255	0	0	10857063
8.93	349.057	350.065	[M-H]-, [M-H-H2O]-	15.5	243.7	C11H11N8O4P	1.365	0	8148133	0
8.94	349.115	350.122	[M-H]-	23.8	253.2	C9H19N8O5P	1.364	0	9580267	6137683
8.94	693.26	694.268	[M-H]-	7.6	248.1	C20H40N16O8P2	-2.111	0	8712571	0
8.95	405.177	406.184	[M-H]-	48.1	181.2	C11H32N6O6P2	-3.124	0	3521725	2957290
8.95	849.338	850.345	[M-H]-	26.5	265.3	C22H66N4O25S2	-0.945	1096740	2530881	3790630
8.95	505.192	506.2	[M-H]-	7.7	206.8	C11H32N12O7P2	0.809	4760383	0	4689756
8.99	671.29	672.297	[M-H]-	57.3	240.7	C31H32N18O	-4.762	3901620	13893862	9331510
8.99	489.198	490.205	[M-H]-, [M+HCOOH-H]-	22.5	269.6	C20H22N14O2	1.227	528259	0	8010567
8.99	373.151	374.158	[M-H]-	14.1	180.9	C17H26O9	-2.146	18512516	22659392	10858696
9	311.151	310.144	[M+H]+	22.9	159.9	C17H18N4O2	3.803	4819777	23493038	19296462
9	346.19	345.182	[M+H]+	2	171	C15H28N3O4P	1.948	15208607	48184800	41952452
9.01	463.182	418.184	[M+HCOOH-H]-, [M-H]-	22.2	202	C17H18N14	-0.379	0	38865768	0
9.01	367.106	368.114	[M-H]-	17	169.1	C15H28O4S3	-3.406	7749043	2946380	118544984
9.01	761.323	762.331	[M-H]-	5.2	257.7	C35H52N6O9P2	4.545	0	181297248	10462118
9.02	197.118	196.11	[M+H]+	21.2	120	C11H16O3	2.06	0	15167985	14668700
9.02	201.076	202.084	[M-H]-	11.3	140.4	C9H14O5	-2.9	10721522	0	11069124
9.02	197.118	196.11	[M+H]+	4.9	128.6	C11H16O3	3.023	30995646	18408120	52432216
9.03	201.113	202.12	[M-H]-	16.5	156.3	C10H18O4	-0.013	1447526	4934779	17210076
9.03	436.222	435.214	[M+H]+	9.4	178.4	C21H25N9O2	2.825	414499	25272296	5221749
9.03	257.14	256.132	[M+H]+, [M+H-H2O]+, [M+H-H2O]+, [M+H]+	9.2	142.2	C14H16N4O	-0.095	2275021	86457128	10544968
9.04	681.233	682.24	[M-H]-	30	243.9	C16H40N14O12P2	-3.288	0	0	4299409
9.04	295.082	296.089	[M-H]-	17.2	164.8	C8H17N4O6P	0.747	0	7400149	0
9.04	161.046	162.053	[M-H]-, [M+H]+	10.7	186.7	C6H10O5	0.208	11001541	0	6594723
9.05	171.066	172.074	[M-H]-	35.4	233.4	C8H12O4	0.311	4558422	2001182	5249489
9.06	201.076	202.084	[M-H]-	3.1	233.7	C9H14O5	-2.269	20799248	0	35500372
9.08	179.056	180.063	[M-H]-	3.2	185.3	C6H12O6	-2.325	28434634	24527910	0
9.09	259.118	260.125	[M-H]-	21.2	239.3	C9H12N10	2.216	14661084	0	0
9.09	217.108	218.115	[M-H]-	14.5	140.6	C10H18O5	0.146	22252554	20362466	0
9.09	807.234	808.241	[M-H]-	1.1	248.9	C41H44O15S	3.706	5316706	23157322	47514632
9.1	331.052	332.059	[M-H]-	16.7	241.5	C10H12N4O9	-4.787	0	6519992	0
9.1	362.185	361.178	[M+H]+	15.8	166.1	C18H19N9	3.73	65795692	176107056	188224768
9.1	401.181	402.188	[M-H]-	15.8	259.6	C16H22N10O3	1.211	1160865	3100759	6574270
9.11	677.175	678.182	[M-H]-	3	232.4	C32H30N4O13	1.969	332801	0	9584515
9.13	791.239	792.246	[M-H]-	4.3	248.3	C45H36N4O10	4.362	5799787	9547569	25421462
9.14	431.156	432.163	[M-H]-	45.7	260	C11H34N2O11P2	-1.963	0	7576702	0
9.15	805.348	806.356	[M-H]-	42.9	264	C17H51N20O15P	-2.982	0	3506556	0
9.15	343.139	344.146	[M-H]-	26.9	226.2	C20H24O3S	4.956	0	10152938	9258285
9.15	323.08	324.087	[M-H]-	15.7	159.7	C16H20O3S2	4.963	11964915	5447221	45251720
9.15	343.139	344.147	[M-H]-	12.5	236	C11H21N8O3P	-1.969	0	8022152	0
9.17	431.156	432.163	[M-H]-	16.8	192.4	C13H29N4O10P	2.299	856803	12333861	1842302
9.19	260.187	259.18	[M+H]+	13.3	149.7	C14H21N5	1.738	2468568	0	5465184
9.2	211.133	210.126	[M+H]+	10.4	129.3	C12H18O3	2.519	0	0	5356583
9.2	927.181	928.188	[M-H]-	2.3	263	C45H44N2O12P4	3.89	758153	12182803	11010192
9.22	201.076	202.084	[M-H]-	6.3	244.6	C9H14O5	-2.767	2992389	0	15812996
9.24	257.139	256.132	[M+H]+	12.7	138.8	C13H20O5	3.493	0	14441984	5487075
9.24	649.176	650.183	[M-H]-	3.4	231.8	C27H36N6O7P2S	-1.375	2283029	0	40561180
9.26	793.248	794.255	[M-H]-	22.2	249	C50H39N2O6P	0.493	0	3123539	0
9.26	217.108	218.115	[M-H]-	4.5	140.6	C10H18O5	-1.193	30498968	16105131	8024967
9.29	449.113	448.106	[M+H]+	17.7	192.4	C21H17N6O4P	2.698	3182915	14771052	20849322
9.3	343.139	344.147	[M-H]-	19.9	195.9	C17H20N4O4	-4.93	1008775	4710643	2670651
9.32	501.161	502.168	[M-H]-	1.4	198	C16H31N4O12P	0.888	0	2327662	0
9.34	345.156	346.163	[M-H]-	16	253.7	C17H22N4O4	-2.213	0	11237429	20054760
9.35	259.118	260.125	[M-H]-	21.2	151.6	C12H20O6	-2.486	54775176	0	0
9.35	245.136	244.129	[M+H]+	16.1	138.8	C16H20S	1.717	0	12181352	0
9.35	364.202	363.194	[M+H]+	7.7	171.9	C15H30N3O5P	2.631	7262240	22917856	16784750
9.36	345.155	346.162	[M-H]-	8.6	181.2	C17H22N4O4	-4.955	11483964	29990236	42073528
9.4	265.098	264.091	[M+H]+	24.6	140.3	C16H12N2O2	3.432	0	0	15438766
9.41	258.208	257.201	[M+H]+	20	153.5	C14H27NO3	7.16	11283758	0	3356421
9.41	209.154	208.147	[M+H]+	8.3	137	C13H20O2	3.711	0	7529107	5675448
9.42	265.099	264.092	[M+H]+	23.1	145.5	C14H17O3P	0.627	1484197	21371876	58375684
9.43	261.134	262.141	[M-H]-	7.5	153.6	C12H22O6	-1.335	53798600	35509056	2105786
9.46	445.171	446.178	[M-H]-	12.6	192.2	C21H26N4O7	-4.415	6128273	18108688	27245308
9.46	197.118	196.111	[M+H]+, [M+Na]+, [M+H-H2O]+, [M+H]+, [M+H-H2O]+, [M+H]+	12.2	128.6	C11H16O3	5.073	217632832	189834048	308949888
9.47	389.145	390.152	[M-H]-	27	179.2	C22H22N4OS	2.227	0	5829845	11905773
9.47	440.191	441.198	[M-H]-	19.5	200.7	C25H31NO4S	1.783	0	28022958	12230744
9.48	280.156	279.149	[M+H]+	25.5	196.6	C16H17N5	1.464	0	11980702	3432421
9.48	415.197	416.205	[M-H]-	19.6	198.6	C21H28N4O5	-3.44	5190251	9762443	18419606
9.48	331.046	332.054	[M-H]-	10.4	162	C17H8N4O4	-2.405	2107977	20087968	0
9.49	200.129	201.136	[M-H]-	29.6	141.3	C10H19NO3	-3.249	16833500	705507	16674220
9.49	171.102	172.11	[M-H]-	21.1	143.6	C9H16O3	-1.865	14170213	0	418451
9.49	259.118	260.126	[M-H]-	15.5	151.2	C12H20O6	-1.865	63219616	5181058	2991923
9.5	184.134	183.126	[M+H]+	27.5	124.4	C10H17NO2	2.372	8973566	576161	11162164
9.5	589.156	590.163	[M-H]-	7.5	215.2	C22H26N10O8S	-4.283	477568	34390888	0
9.52	345.156	346.163	[M-H]-	18.2	177.4	C18H18N8	-3.837	0	12153243	12371411
9.52	503.177	504.185	[M-H]-	12	200.4	C23H38O6P2S	-3.484	0	10904931	428294
9.55	261.134	262.141	[M-H]-	5.2	153.6	C12H22O6	-1.024	54280996	0	15914765
9.57	245.14	244.132	[M+H]+, [M+H-H2O]+, [M+H]+, [M+H-H2O]+, [M+H]+, [M+H]+	10.1	139.2	C13H16N4O	-0.341	37375132	134235968	16990134
9.58	287.15	288.158	[M-H]-	1.9	176.9	C15H20N4O2	-3.421	388147	0	8805505
9.6	331.14	332.147	[M-H]-	10.5	167.7	C15H24O8	-0.616	0	2080451	14593997
9.67	231.123	232.131	[M-H]-	12.2	145.2	C11H20O5	-2.187	17886226	13348311	3731532
9.69	257.103	258.11	[M-H]-	12	150.4	C12H18O6	-0.643	18168628	0	0
9.71	449.114	448.107	[M+H]+	7.9	195.3	C15H20N4O12	-2.685	7714054	21502606	36965344
9.76	287.15	288.158	[M-H]-	25.5	177.3	C15H20N4O2	-3.546	3632412	9892153	16269905
9.76	375.13	376.138	[M-H]-	8.8	175.4	C17H20N4O6	-1.721	678858	19121350	10718749
9.77	433.118	432.111	[M+H]+	13.2	193.5	C18H26O8P2	2.058	1828674	11161420	16613545
9.77	517.193	518.201	[M-H]-	8.1	211.4	C26H35N2O5PS	0.396	577432	13671139	0
9.77	385.151	386.158	[M-H]-	7.9	190.6	C19H22N4O5	-3.057	1559150	72756336	22920980
9.77	221.067	222.074	[M-H]-	6.4	195.8	C8H14O7	-0.358	0	10983823	10014548
9.79	415.16	416.168	[M-H]-	15.8	189.8	C17H16N14	-1.262	1183650	21180090	1263729
9.8	243.123	244.13	[M-H]-	23.9	148.2	C12H20O5	-3.459	44974536	856471	22968114
9.85	463.254	464.261	[M-H]-	21.5	201.6	C19H32N10O4	1.127	0	0	5545857
9.85	679.224	680.232	[M-H]-	7.4	236.2	C25H40N6O14S	-1.071	0	13583580	12594029
9.86	213.113	214.12	[M-H]-	22.3	152.1	C11H18O4	-3.072	18728414	3950901	22075304
9.86	125.097	126.104	[M-H]-	13.1	139.3	C8H14O	-0.91	22167134	14237596	8639456
9.86	257.103	258.11	[M-H]-	10.3	150.2	C12H18O6	-1.554	41766620	7275102	23051764
9.87	169.123	170.131	[M-H]-	8.4	154.2	C10H18O2	-1.038	1540465	1340255	7157905
9.88	315.144	316.151	[M-H]-	26.2	164.7	C15H24O7	-3.739	12750160	1899618	0
9.88	265.072	266.08	[M-H]-	6.9	158.6	C13H14O6	1.963	1474785	8718282	6866809
9.89	227.092	228.099	[M-H]-	9.9	142.4	C11H16O5	-1.599	15783172	844384	1063514
9.93	294.135	293.128	[M+H]+	19.7	152.6	C16H15N5O	0.917	4044125	22546422	11101854
9.93	321.174	640.333	[M+H+H]2+	12	293	C40H49O5P	1.942	0	5479300	60547972
9.93	639.318	640.325	[M-H]-	4.9	247.3	C37H44N4O6	-1	0	3002807	61058964
9.94	454.207	455.214	[M-H]-	24.1	204.5	C24H25N9O	-4.377	0	13727827	19914032
9.94	229.144	228.137	[M+H]+	9.5	134.2	C12H20O4	4.216	34588104	2094874	0
9.95	369.131	370.138	[M-H]-	17	175.1	C14H27O9P	-3.323	17441552	0	5522075
9.95	257.139	256.132	[M+H]+	12.4	141.8	C14H16N4O	-1.5	20851946	15288283	0
9.95	339.147	338.14	[M+H]+	11.6	175.9	C16H23N2O4P	1.08	1577235	7027583	6591425
9.95	374.185	373.178	[M+H]+	1.6	175.6	C15H27N5O4S	-0.986	6446541	46232128	0
9.96	442.208	443.215	[M-H]-	13.5	200.7	C22H29N5O5	-2.256	7093122	13548448	18434604
9.97	271.156	270.149	[M+H]+	10.4	145.2	C15H18N4O	3.748	1540329	11278206	17512416
9.98	287.15	288.157	[M-H]-	13.8	159.7	C14H24O6	-0.698	15522006	2698809	4039157
9.99	344.174	343.167	[M+H]+	17.4	171.3	C15H26N3O4P	1.999	7278296	23850850	11650414
9.99	371.135	372.142	[M-H]-	17.2	186.4	C17H24O9	-1.652	10330390	21928696	20433916
9.99	443.155	444.163	[M-H]-	10.4	193	C20H28O11	-0.914	3741198	82918784	20642810
9.99	343.139	344.147	[M-H]-	7.6	195.1	C16H24O8	-1.575	2739474	41620268	9893730
10.01	243.124	244.131	[M-H]-	18	213.4	C13H16N4O	-4.407	15938359	8866824	4550697
10.03	227.129	226.121	[M+H]+, [M-H]-	22.1	140.2	C13H14N4	-2.146	33721392	22004966	10866647
10.03	255.123	254.116	[M+H]+	13.6	138.9	C13H18O5	1.905	3020347	8759971	4380409
10.03	243.123	244.131	[M-H]-	9.9	148.2	C12H20O5	-1.693	182906640	77803704	33429740
10.04	374.186	373.179	[M+H]+	5.4	175.4	C14H33NO6P2	-2.303	0	9332879	11371383
10.04	471.187	472.194	[M-H]-, [M+HCOOH-H]-	5.4	223.4	C22H32O11	-0.75	22509414	21482230	140874576
10.05	587.14	588.147	[M-H]-	29.8	215.2	C22H12N20O2	3.871	0	12062167	962951
10.05	651.259	652.266	[M-H]-	8.3	252.3	C35H36N6O7	2.717	0	0	11745707
10.06	286.166	285.159	[M+H]+	12.1	148.2	C8H24N5O4P	7.639	0	2559042	4925276
10.06	231.123	232.13	[M-H]-	2.9	145.2	C11H20O5	-2.572	29217192	10194774	9273459
10.07	417.046	418.053	[M-H]-	15.1	176.4	C20H10N4O7	-4.76	0	5998185	10287687
10.07	537.234	538.241	[M-H]-	9.3	233.2	C30H39N2O3PS	-1.505	3516703	24145108	22573018
10.08	309.228	308.221	[M+H]+	71.7	152.7	C15H32O6	3.51	16149574	3953571	16291144
10.1	343.212	344.22	[M-H]-	11.8	175.2	C15H24N10	2.902	62832340	13424381	9439161
10.11	376.201	375.194	[M+H]+	15	169.1	C16H30N3O5P	4.745	12832721	62393348	23380894
10.11	197.118	196.111	[M+H]+	10.6	127.3	C11H16O3	3.754	17561432	93129424	26470216
10.11	711.394	712.401	[M-H]-	7.3	257.6	C38H56N4O9	-4.837	600934	14689167	22259520
10.12	471.187	472.194	[M-H]-, [M+HCOOH-H]-	12.9	221.5	C23H28N4O7	-4.051	0	0	49324576
10.12	197.118	196.111	[M+H]+	12.3	111.5	C11H16O3	4.11	10382682	41409480	14551816
10.12	197.118	196.111	[M+H]+	7.5	160.7	C11H16O3	2.945	7957243	32623752	5545458
10.14	237.113	236.105	[M+H]+	29.6	126.8	C6H16N6O2S	-0.599	675533	3167371	0
10.15	259.119	260.126	[M-H]-	9.7	155.8	C13H16N4O2	-4.974	6819377	0	7040161
10.17	369.119	370.127	[M-H]-	18.4	190.7	C18H18N4O5	-2.693	20294116	10404682	14249944
10.18	325.131	324.124	[M+H]+	37.2	164.1	C15H21N2O4P	0.483	12140970	11172033	18441348
10.18	505.098	506.105	[M-H]-	4.6	208.8	C22H19N8O3PS	3.015	0	20325484	15190236
10.2	315.144	316.151	[M-H]-	26.5	168.8	C19H24O2S	3.539	7990986	1600551	3817237
10.21	461.203	462.21	[M-H]-	12.5	204.9	C25H34O6S	4.881	0	14210215	2386700
10.24	214.144	215.151	[M-H]-	14.7	146.3	C11H21NO3	-4.243	12980832	0	7590137
10.25	259.155	258.148	[M+H]+	37.5	143.4	C14H18N4O	-0.939	10121649	9787795	6370303
10.25	352.176	353.183	[M-H]-	23.4	174.4	C18H27NO6	-1.562	4176024	33863544	9518395
10.25	488.192	489.199	[M-H]-	12.1	204.1	C29H31NO4S	4.202	0	0	9407557
10.27	587.234	588.242	[M-H]-	29.8	238.1	C21H24N20O2	4.182	1289718	4466079	3704780
10.27	367.013	368.02	[M-H]-	19.6	165	C16H8N4O5S	-3.981	4900262	13013217	27043190
10.28	441.176	442.184	[M-H]-, [M+HCOOH-H]-	6.8	219.6	C21H30O10	-1.858	52039016	55263012	106138712
10.31	827.331	828.339	[M-H]-	70.2	271.6	C34H36N24O3	-1.924	1690302	20759268	5852389
10.31	385.15	386.158	[M-H]-	13.1	197.1	C13H23N8O4P	-1.011	0	0	18620272
10.32	469.172	470.179	[M-H]-	22.9	198.7	C20H18N14O	2.317	3072469	16477779	4486749
10.32	404.197	403.19	[M+H]+	19	174	C15H35NO7P2	1.856	5935575	13241375	13036044
10.32	425.146	426.153	[M-H]-	18.4	209.2	C22H18N8O2	-4.84	5718550	24622274	13498678
10.33	364.997	366.004	[M-H]-	12.8	175.6	C10H7N8O4PS	-0.862	83218264	107414544	935802240
10.35	288.183	287.175	[M+H]+	30.9	155.6	C15H21N5O	3.097	5972951	14033712	0
10.35	364.997	366.004	[M-H]-	8.4	239.2	C20H6N4S2	3.55	0	14640659	28979080
10.36	349.187	350.194	[M-H]-	15.3	180.7	C17H26N4O4	-4.263	14889274	28196018	14154589
10.36	491.285	492.293	[M-H]-	10.2	209.7	C22H32N14	-1.913	1269688	8116697	9844434
10.38	299.149	300.157	[M-H]-	29.1	163.5	C15H24O6	-1.816	24526158	1427035	1244588
10.4	215.129	216.136	[M-H]-	18.8	163.7	C11H20O4	-1.134	0	12542243	15528229
10.41	365.125	366.132	[M-H]-	18.7	196.5	C19H18N4O4	-1.868	12356080	8356283	14532997
10.41	456.223	457.23	[M-H]-	11.6	204.5	C18H31N7O7	3.162	8241933	23763794	8239205
10.42	248.166	247.158	[M+H]+	9.8	149.6	C15H21NO2	4.202	21397776	2741953	9464883
10.43	364.996	366.004	[M-H]-	31.6	176	C17H7N2O6P	-1.194	0	0	6011186
10.43	443.228	444.235	[M-H]-	19.9	196.2	C14H42N2O9P2	-3.648	0	0	2231045
10.43	283.027	284.035	[M-H]-	12.2	241.1	C12H12O6S	-2.402	4694449	0	10001870
10.44	292.179	291.172	[M+H]+	22.7	160.5	C19H21N3	-6.249	0	0	10244466
10.44	283.028	284.035	[M-H]-	18.8	275.8	C14H9N2O3P	0.997	5166053	9533068	23674446
10.44	171.102	172.109	[M-H]-	7.5	136.7	C9H16O3	-3.17	35214200	0	0
10.45	283.028	284.035	[M-H]-	24.4	257.6	C14H9N2O3P	2.801	5229352	13264194	24439752
10.45	345.227	346.235	[M-H]-	12.8	180.8	C18H34O6	-2.915	37419840	28024724	20327086
10.45	445.245	446.252	[M-H]-	2.1	207.1	C22H38O9	0.996	8941440	20654792	9925261
10.46	283.028	284.035	[M-H]-	9.1	168.4	C12H12O6S	-0.901	255266080	179045360	611524736
10.47	483.235	484.243	[M-H]-	30.5	208.4	C17H32N12O3S	-2.62	17557194	0	10959310
10.49	341.196	342.203	[M-H]-	13.3	176.8	C14H26N6O4	4.618	13983307	741641	1554740
10.5	375.201	376.209	[M-H]-	26.5	180.7	C22H32O3S	3.968	3605722	15974691	10723215
10.53	343.213	344.22	[M-H]-	29.4	176	C19H28N4O2	-2.217	8278868	7210840	0
10.53	269.139	270.146	[M-H]-	26.2	159.7	C14H22O5	-1.604	8873759	3480638	4376326
10.53	489.193	490.201	[M-H]-	26	215.7	C20H35N4O6PS	2.309	9055954	10225188	9559634
10.54	255.161	254.153	[M+H]+	9	143.5	C15H18N4	1.245	15366676	1772123	1740115
10.54	443.154	444.162	[M-H]-	8.8	193.4	C24H28O6S	2.421	0	22303764	6968848
10.55	462.203	461.196	[M+H]+	9.3	183.8	C24H32NO6P	-2.557	0	11636497	983102
10.56	353.124	354.131	[M-H]-	17.1	196.1	C18H18N4O4	-4.102	21473872	28787554	10651181
10.56	326.163	325.155	[M+H]+, [M+H-H2O]+	14.8	168	C15H24N3O3P	0.622	9634326	30990272	13773359
10.57	317.16	318.167	[M-H]-	25.1	170	C15H26O7	-1.707	11356783	629339	0
10.58	283.156	282.149	[M+H]+	11.3	148.2	C16H18N4O	4.684	11940954	1901259	14828070
10.58	841.254	842.261	[M-H]-	1.9	257.6	C36H51N4O13PS2	-2.758	0	11945273	7036255
10.59	667.26	668.267	[M-H]-	4.3	236.7	C33H48O10S2	-2.708	0	15551321	19010712
10.6	625.12	626.128	[M-H]-, [M-H-H]2-	3.4	230	C33H27N2O7PS	-0.435	3204761	14557917	29545698
10.61	308.225	307.217	[M+H]+	38.8	156	C15H33NO3S	-2.698	0	9336039	0
10.61	308.225	307.218	[M+H]+	26.5	162	C15H33NO3S	-1.44	1950329	38805948	23974026
10.61	299.019	300.026	[M-H]-	16	201.9	C15H8O7	-2.246	1007685	21885848	3687041
10.63	219.138	218.131	[M+H]+	20.9	136	C14H18O2	1.718	5417530	1731763	2297099
10.63	355.139	356.147	[M-H]-	5.8	194.4	C18H20N4O4	-4.764	39512112	55838204	50297580
10.63	409.201	410.208	[M-H]-	5.8	196.7	C18H35O8P	2.233	13616024	0	1780219
10.64	328.179	327.172	[M+H]+	41.2	161	C15H26N3O3P	1.084	0	6319030	7735822
10.64	241.108	220.132	[M+Na-2H]-, [M+Na-2H]-, [M-H-H2O]-, [M+Na-2H]-	12.8	147	C11H16N4O	3.023	297258048	10172788	7130032
10.64	275.113	276.121	[M-H]-	11.5	199.4	C12H20O7	-0.731	5572366	38568944	27437024
10.65	191.108	190.1	[M+H]+	28.4	171.7	C5H14N6S	0.999	4366013	5886509	8823123
10.65	180.087	179.08	[M+H]+	8.2	172.8	C6H13NO5	3.438	4921956	8331316	9517330
10.65	325.095	324.088	[M+H]+	7.9	162.7	C17H8N8	1.519	1761505	30434110	21936438
10.65	489.177	490.184	[M-H]-	7.2	225	C21H26N6O8	4.573	19542388	131835968	99680752
10.65	328.179	327.172	[M+H]+	5	167.5	C15H26N3O3P	1.802	22695128	75723256	67986216
10.67	285.134	286.141	[M-H]-	13.7	158.9	C14H22O6	-1.774	43441316	2528879	5020691
10.67	723.194	724.201	[M-H]-	4	247.9	C40H36O11S	4.456	0	17800174	0
10.69	301.202	302.209	[M-H]-	24.6	171.6	C16H30O5	-1.773	8682290	3184992	6439380
10.69	285.043	286.05	[M-H]-, [M+H]+	10.3	169.5	C14H11N2O3P	-1.276	13422348	8041896	12178896
10.69	444.261	445.268	[M-H]-	9.7	205.9	C19H39N7OS2	4.904	1148744	0	3710233
10.7	336.169	335.161	[M+H]+	16.7	161.6	C16H17N9	2.088	0	7304808	0
10.7	191.107	190.099	[M+H]+	12.1	124.5	C12H14O2	0.271	4428315	9783530	3302264
10.72	250.109	249.102	[M+H]+	33.9	148.3	C14H11N5	2.573	798863	3406896	4209111
10.72	471.129	472.136	[M-H]-	29.8	194.3	C22H12N14	-1.043	0	0	4100744
10.72	311.151	310.144	[M+H]+, [M+H-H2O]+	27.9	157.2	C9H22N6O4S	4.356	3833238	4899184	8284967
10.72	235.17	234.163	[M+H]+	27.9	140.3	C8H22N6S	-0.152	0	1627426	0
10.72	331.14	332.147	[M-H]-	12	170.1	C9H25N4O7P	2.463	4303765	0	4191613
10.72	230.212	229.205	[M+H]+	6.6	151.4	C13H27NO2	4.016	20015834	5950757	20788492
10.74	801.17	802.177	[M-H]-	15.9	248.2	C16H37N16O16P3	-1.708	0	0	2788515
10.74	287.057	286.05	[M+H]+	13.9	99.3	C16H6N4O2	3.776	0	16228988	13431488
10.76	287.057	286.05	[M+H]+	8.2	149.4	C14H11N2O3P	-1.893	134653168	903184128	694036736
10.78	443.228	444.236	[M-H]-	43.7	195.6	C14H42N2O9P2	-2.237	1762507	0	2741837
10.79	246.114	245.106	[M+H]+	42.9	138.3	C7H15N7OS	2.426	0	713730	927343
10.8	275.151	276.158	[M-H]-	48.4	167.8	C14H28OS2	-1.191	3379124	0	0
10.8	669.276	670.283	[M-H]-	47.6	285.3	C31H30N18O	-2.681	0	11028158	5928123
10.8	711.119	712.126	[M-H]-	31.9	247.2	C18H22N18O10P2	2.918	0	0	6746355
10.8	289.165	290.172	[M-H]-	16.7	162.9	C14H26O6	-3.962	10101218	5509928	4145646
10.8	449.276	450.283	[M-H]-	9	202.6	C16H43N4O8P	2.611	5653332	6796275	6916028
10.8	613.101	614.109	[M-H]-	5	233.6	C18H24N12O7P2S	-0.07	0	9146627	22063592
10.8	587.082	588.089	[M-H]-	3	218.5	C31H16N4O9	-4.789	3029339	23755342	15824045
10.81	287.058	286.05	[M+H]+	32.7	239.8	C6H15N4O5PS	0.745	2141890	2171554	2838134
10.81	695.124	696.131	[M-H]-	30.6	245	C15H31N12O14P3	2.654	0	3180552	8275326
10.81	425.185	426.192	[M-H]-	24.7	208.2	C11H26N10O8	-2.635	0	0	5135243
10.82	273.175	272.167	[M+H]+	46.8	147.2	C12H24N4OS	1.419	14769379	3698432	1844433
10.82	141.091	142.099	[M-H]-	15.9	129	C8H14O2	-4.401	5216382	0	0
10.82	669.276	670.283	[M-H]-	10.3	237.6	C31H43N8O5PS	1.23	6299424	81557688	14403282
10.83	183.1	182.093	[M+H]+	36.1	111.6	C6H10N6O	5.742	0	1099487	0
10.83	303.053	302.045	[M+H]+	17.7	137	C14H11N2O4P	-1.332	0	13499935	14857644
10.83	281.176	280.168	[M+H]+	17.5	149.1	C17H20N4	-1.63	0	555116	1891855
10.83	213.113	212.106	[M+H]+	8.9	132.2	C11H16O4	2.861	13179016	7807624	6854457
10.84	303.053	302.045	[M+H]+	8.2	153	C14H11N2O4P	-1.236	13655630	173000336	165746912
10.85	227.128	226.121	[M+H]+	37.1	126.6	C12H18O4	2.877	0	1607482	0
10.85	214.144	215.151	[M-H]-	15.4	151	C11H21NO3	-3.612	14132104	4495628	4616854
10.85	357.157	358.164	[M-H]-	11.1	195.6	C19H18N8	-2.817	21314908	23007670	11098442
10.85	259.155	258.148	[M+H]+	8.5	143	C14H18N4O	0.589	4830751	17442388	2754661
10.86	309.09	308.083	[M+H]+	13.4	156.4	C15H17O5P	3.937	0	10641866	71763944
10.86	423.165	424.173	[M-H]-	5.8	212	C21H28O9	-1.129	8945363	28690284	27815848
10.87	445.245	446.252	[M-H]-	9.7	210.7	C27H34N4S	3.667	0	6532158	4509382
10.88	249.149	248.141	[M+H]+	30.8	143.3	C8H20N6OS	-1.944	6783440	1082184	0
10.89	305.102	306.11	[M-H]-	23.6	210.9	C16H18O6	-2.249	17687602	19450206	14292966
10.89	143.05	144.057	[M-H]-	8.1	221.4	C10H8O	-2.807	11312492	33002660	14675545
10.9	575.176	576.183	[M-H]-	12.5	219.6	C39H29O3P	-4.517	0	17759190	20609290
10.91	371.207	372.214	[M-H]-	41.3	183.6	C20H28N4O3	-4.985	5552858	0	0
10.92	355.141	356.148	[M-H]-	21	194.4	C18H20N4O4	-1.298	0	3252884	4126653
10.93	345.227	346.234	[M-H]-	12.1	180.4	C15H26N10	-1.107	13792999	10595843	9583749
10.94	625.119	626.127	[M-H]-	9.6	226.9	C31H22N4O11	-2.944	632850	11083255	14392946
10.97	299.019	300.026	[M-H]-	32.2	213.7	C15H8O7	-2.393	0	11883846	1755028
10.98	429.175	430.183	[M-H]-	13.2	191.6	C20H30O10	-2.685	4608610	10091751	36820532
10.99	593.129	594.136	[M-H]-	7.6	226.4	C30H26O13	-1.973	1311133	14564305	17623990
10.99	755.276	756.284	[M-H]-	4.8	248.8	C41H45N2O10P	3.083	0	14200360	0
11.01	327.218	328.226	[M-H]-	35.2	173	C19H28N4O	-2.349	0	5421386	6846720
11.02	307.118	308.125	[M-H]-	29.4	212.7	C20H20OS	5.732	8989836	7952590	19589626
11.02	299.019	300.026	[M-H]-	25.8	228.6	C19H8O2S	4.989	0	15878910	8380938
11.02	487.16	488.167	[M-H]-	9.3	224.8	C25H28O10	-2.624	9529214	43540788	36553628
11.03	299.019	300.026	[M-H]-	16	156.7	C15H8O7	-2.162	2537246	16190760	9922810
11.03	301.037	300.029	[M+H]+	11.6	149.5	C14H9N2O4P	-1.946	0	15033741	12008900
11.03	409.15	410.157	[M-H]-	6.4	209.6	C20H26O9	-1.419	13814705	11149945	13432633
11.03	243.123	244.131	[M-H]-, [M-H-H2O]-, [M-H]-	2.9	150.8	C12H20O5	-1.59	121942064	0	4196429
11.04	551.249	552.256	[M-H]-	9.9	226.4	C26H41N4O5PS	4.95	0	13390359	0
11.05	209.118	226.122	[M+H-H2O]+, [M+H-H2O]+, [M+H]+, [M+Na]+, [M+H-H2O]+	11.2	133.4	C12H18O4	3.604	176562880	0	10062426
11.06	339.18	340.187	[M-H]-	13.4	178.9	C14H24N6O4	4.209	6062319	0	0
11.07	411.165	412.173	[M-H]-	5.2	195.1	C20H28O9	-1.754	8053670	29633980	18935932
11.08	191.107	190.1	[M+H]+	16.8	107.5	C12H14O2	2.194	794723	1077100	0
11.08	283.156	282.148	[M+H]+	14.2	149.5	C16H18N4O	1.252	0	1021297	0
11.08	199.134	200.141	[M-H]-	11.3	142.4	C11H20O3	-2.271	39312976	6312696	15319499
11.08	467.061	468.069	[M-H]-	1.5	200.4	C24H12N4O7	-4.225	0	18900382	3277059
11.09	639.134	640.142	[M-H]-	7	244.2	C30H25N8O5PS	1.724	0	11585663	10548256
11.1	285.173	284.165	[M+H]+, [M+H-H2O]+	42.2	151.1	C13H24N4OS	-4.399	0	14069540	7481833
11.13	466.115	467.122	[M-H]-	16.4	197.2	C18H17N11O3S	-3.752	0	10062468	2472642
11.13	323.187	324.194	[M-H]-, [M+H]+	14.9	176.4	C19H24N4O	-3.647	8579983	0	1910794
11.14	449.275	450.282	[M-H]-	12.9	206	C22H42O9	-2.043	15814189	15656122	28688186
11.17	455.025	456.033	[M-H]-	14.1	184.8	C24H13N2O4PS	-1.404	0	19637210	0
11.18	329.232	330.239	[M-H]-	4.9	173.8	C18H34O5	-3.792	0	20584684	27779390
11.18	453.176	454.183	[M-H]-	2.4	210	C22H30O10	-0.704	18160156	39306672	22985328
11.19	331.251	330.244	[M+H]+	26	165.4	C16H34N4OS	-4.799	0	16888228	16506685
11.21	785.354	786.361	[M-H]-	12.7	255.2	C43H55N4O6PS	4.258	0	21347534	11827972
11.24	275.202	292.206	[M+H-H2O]+, [M+H]+	13.3	153.2	C18H28O3	6.6	14697077	24647230	28655782
11.24	327.217	328.225	[M-H]-, [2M-H]-, [M-H]-	8.5	177.9	C18H32O5	-1.442	79546232	85054608	199812928
11.26	281.139	280.132	[M+H]+	55.5	147.4	C8H20N6O3S	1.462	0	963129	0
11.26	291.198	290.19	[M+H]+	34.8	156	C15H30O3S	-4.096	18028082	3586865	2981565
11.26	453.177	454.184	[M-H]-	10.2	202.1	C23H26N4O6	-2.166	3888868	12401115	22474684
11.29	346.263	345.255	[M+H]+	38.9	172.5	C16H35N5OS	-2.016	6008710	1069156	15750429
11.29	401.216	402.223	[M-H]-	26.3	191.6	C24H34O3S	0.125	11959577	1516266	2196095
11.29	545.368	546.375	[M-H]-	9.3	226.9	C27H55N4O3PS	3.271	1838128	7610132	14401355
11.32	513.233	514.24	[M-H]-	7.1	209.3	C23H39N4O5PS	3.851	23101378	107850704	36315040
11.32	785.354	786.361	[M-H]-	5.8	263.7	C47H46N8O4	-4.146	1175714	27694624	29404758
11.32	296.187	295.18	[M+H]+	4.1	166.2	C16H25NO4	3.901	0	2248208	1757305
11.33	391.188	392.195	[M-H]-	18.4	192.2	C20H28N2O6	0.634	23817820	961414	6660815
11.33	345.228	346.236	[M-H]-	18	177.2	C19H30N4O2	-3.343	0	8466154	18195104
11.33	325.201	326.208	[M-H]-	17.1	175.9	C18H30O5	-2.825	44489884	0	6385245
11.35	201.164	200.157	[M+H]+	74.5	131.4	C15H20	1.833	4964989	1485946	0
11.35	325.204	324.197	[M+H]+	28.7	163.9	C15H32O5S	-1.248	0	1019043	0
11.35	279.123	280.13	[M-H]-	13.6	160.7	C15H20O5	-2.958	21775516	333637	1203930
11.35	255.16	254.153	[M+H]+	11.9	143.1	C14H22O4	4.203	0	2374896	0
11.37	271.061	270.053	[M+H]+	50.9	232.3	C7H14N2O7S	4.616	817991	4088082	2752790
11.38	603.206	604.214	[M-H]-	2.6	256.6	C21H29N14O6P	0.532	3762366	0	21026774
11.39	493.079	494.086	[M-H]-	27	211.7	C27H10N8O3	-2.685	0	20796284	4758348
11.4	311.056	312.063	[M-H]-	27.5	168.1	C18H8N4O2	-4.691	0	870810	10613329
11.4	327.217	328.225	[M-H]-	7.2	175.9	C18H32O5	-0.678	26741448	9249436	0
11.4	603.206	604.214	[M-H]-	2.8	251.5	C26H32N6O11	1.097	0	24450438	18322600
11.4	643.204	644.212	[M-H]-	2.6	219.4	C21H29N18O3PS	-2.022	979915	14034361	15638119
11.41	465.226	466.234	[M-H]-	22.3	209.2	C23H34N2O8	4.35	18586258	0	14546951
11.42	234.114	233.107	[M+H]+	46	143.3	C6H15N7OS	5.321	0	1296833	5247855
11.42	237.186	236.178	[M+H]+, [M+H-H2O]+, [M+H-H2O]+	39	136	C8H24N6S	-0.067	2854291	3009722	2066396
11.42	314.273	313.266	[M+H]+	30.9	171.1	C15H39NO3S	1.599	6208552	601776	9026085
11.42	289.129	290.136	[M-H]-	15.6	160.8	C13H22O7	-0.933	4499750	21130916	7995689
11.43	323.188	322.18	[M+H]+	60.1	153.6	C8H22N10O4	-6.79	0	321767	750613
11.43	367.108	366.1	[M+H]+	22.2	170.9	C23H14N2O3	-0.112	0	1580228	1414440
11.44	401.217	402.224	[M-H]-	17.1	193.2	C15H31N8O3P	-3.47	9386410	786861	0
11.44	331.249	332.256	[M-H]-	5.9	175.4	C19H32N4O	-4.997	22137954	10504068	32182150
11.46	331.084	330.077	[M+H]+	7.8	162.5	C16H15N2O4P	1.06	691075	27557232	13880507
11.47	325.094	324.087	[M+H]+	34.3	163.1	C16H20O3S2	4.411	0	2688131	4172969
11.48	386.052	387.059	[M-H]-	9.6	173.6	C18H13NO9	-0.314	0	38215988	0
11.49	191.107	190.1	[M+H]+	30.7	124.1	C5H14N6S	-1.128	3700331	1472426	1081480
11.49	487.161	488.168	[M-H]-	18.8	227.1	C19H24N10O4S	-4.005	3071046	11068368	22029298
11.5	327.181	328.188	[M-H]-	21.2	173	C14H20N10	2.383	13188658	8779439	11843807
11.5	329.233	330.241	[M-H]-	9.6	191.1	C19H30N4O	-4.44	17204820	0	5055889
11.51	369.228	370.236	[M-H]-	14.4	192.9	C21H30N4O2	-3.397	850405	5147918	0
11.52	301.073	300.066	[M+H]+	16	153.7	C15H13N2O3P	-1.851	31034624	388691872	162974304
11.53	465.225	466.232	[M-H]-	42.4	281.2	C15H40N4O8P2	0.306	5849520	0	3655935
11.53	505.209	506.216	[M-H]-	41	208.8	C31H30N4OS	4.427	962954	12516005	0
11.53	301.073	300.066	[M+H]+	17.4	136.6	C15H13N2O3P	-1.214	0	0	8922151
11.53	329.233	330.24	[M-H]-	14.1	245.1	C19H30N4O	-4.985	9918029	25059534	22119404
11.53	525.234	526.242	[M-H]-	8.1	210.2	C26H38O11	0.587	20193786	22763034	14248501
11.54	531.15	532.157	[M-H]-	3.1	225.8	C32H25N2O4P	3.507	3720346	20308618	7068288
11.55	215.129	216.137	[M-H]-	16.5	168.3	C11H20O4	1.567	9272058	0	0
11.56	295.229	294.221	[M+H]+, [M+H]+, [M+H-H2O]+	26.2	160	C15H34O3S	-3.037	34795096	29015870	36329748
11.56	329.233	330.24	[M-H]-, [2M-H]-, [M-H]-	12.9	178.7	C12H35N4O4P	1.332	412014848	256826448	389859936
11.56	242.285	241.278	[M+H]+	12.4	152.7	C16H35N	5.047	0	27126818	0
11.57	348.278	347.271	[M+H]+	29	177.7	C16H37N5OS	-2.206	21583574	21114744	32067250
11.57	213.149	212.142	[M+H]+, [M+H-H2O]+, [M+H-H2O]+	7.7	181.9	C12H20O3	3.456	27906254	39159860	64116804
11.59	323.186	324.194	[M-H]-	10.7	177.2	C12H29N4O4P	2.993	12816462	666902	2812683
11.59	453.238	408.238	[M+HCOOH-H]-, [M-H]-	9.3	200.3	C22H36N2O3S	-2.271	8538673	0	12244043
11.6	480.094	481.101	[M-H]-	33.2	187.3	C9H25N9O8P2S	-2.528	0	4243633	0
11.61	463.21	464.218	[M-H]-	26.2	202	C16H32N8O6S	2.338	17793366	808972	3456330
11.61	481.214	482.221	[M-H]-	25.9	212.7	C20H39N2O7PS	-0.656	11365452	0	0
11.61	435.036	436.043	[M-H]-	13.7	181	C22H12O10	1.045	0	21003162	14692335
11.62	227.129	228.136	[M-H]-	23.6	147.5	C12H20O4	-1.701	39755124	37966476	60580416
11.62	183.139	184.146	[M-H]-, [M-H-H2O]-	6.3	149	C11H20O2	-1.658	27262410	22693602	35017980
11.62	407.228	408.235	[M-H]-, [M+HCOOH-H]-	5.3	209.7	C23H36O4S	4.845	11997326	11177850	16201287
11.63	325.203	326.21	[M-H]-	21.5	180.2	C18H30O5	4.845	22600890	3186073	11523372
11.64	431.23	432.237	[M-H]-	18.5	197.2	C16H33N8O4P	2.488	6822475	5402649	0
11.64	341.196	342.203	[M-H]-	11.4	176	C15H22N10	0.387	9705460	0	2639120
11.64	317.069	316.061	[M+H]+	10.1	155.6	C15H13N2O4P	-0.152	8491412	151719312	89931264
11.64	508.124	509.131	[M-H]-	9.3	206.3	C26H23NO10	-2.079	0	6874069	3979067
11.65	490.259	491.266	[M-H]-	26.5	211.7	C16H42N7O6PS	0.871	3283929	0	4936374
11.65	327.219	328.225	[M-H]-, [M+HCOOH-H]-	15.2	242.8	C19H28N4O	-1.034	0	4369896	9761673
11.66	281.139	282.146	[M-H]-	22.7	161	C15H22O5	-3.18	11189993	307527	931728
11.66	327.218	328.225	[M-H]-	20.2	260.9	C18H32O5	0.329	10497000	0	3860425
11.66	327.217	328.224	[M-H]-	16.9	178.3	C18H32O5	-2.923	82478576	15805545	0
11.66	471.166	472.173	[M-H]-	16.4	220.7	C25H28O9	-1.318	7411303	13019898	8855724
11.67	309.134	310.142	[M-H]-	11.9	169.8	C17H18N4O2	-4.676	2059347	8787998	17484820
11.67	527.25	528.257	[M-H]-	6.7	212.1	C30H40O6S	4.366	8241664	11521787	12438759
11.69	301.201	302.208	[M-H]-	25.9	167.5	C16H30O5	-2.883	9803368	13622314	25651302
11.69	427.197	428.204	[M-H]-	17.8	200.9	C22H28N4O5	-4.143	14638383	27696890	29623046
11.69	681.275	682.282	[M-H]-	5.7	255.9	C31H47N4O9PS	2.721	1736327	24267826	7172318
11.73	279.123	280.131	[M-H]-	17.2	160.3	C15H20O5	-1.609	6611716	0	0
11.75	327.217	328.224	[M-H]-	17.3	175.7	C18H32O5	-1.631	78422856	0	52085904
11.78	453.234	454.241	[M-H]-	12.1	200.9	C23H39N2O3PS	-2.467	21245846	24014188	31217892
11.79	327.217	328.224	[M-H]-	21.9	184.9	C18H32O5	-2.133	34389068	0	0
11.79	287.271	286.264	[M+H]+	5.4	172.1	C16H34N2O2	6.555	26914176	33082042	15769501
11.81	287.222	288.23	[M-H]-	7.2	166.2	C16H32O4	-1.306	18398280	17158982	75732160
11.82	253.218	270.221	[M+H-H2O]+, [M+H]+	19.2	146.1	C16H30O3	5.264	5402833	8717893	20299262
11.83	235.17	234.163	[M+H]+	24.1	139.1	C15H22O2	2.906	0	0	7028315
11.85	469.15	470.157	[M-H]-	25.1	230.3	C22H18N10O3	1.753	7169300	20721904	13355729
11.87	539.249	540.257	[M-H]-	6.1	216.4	C27H40O11	-1.729	13532421	37774468	33197184
11.87	258.245	257.237	[M+H]+	4.8	162.2	C15H31NO2	7.372	62547772	15639859	59559364
11.9	169.086	170.094	[M-H]-	14.8	195.8	C9H14O3	-3.393	18421324	0	0
11.9	329.231	330.238	[M-H]-	12.2	180.7	C14H30N6O3	0.215	15842364	0	11380596
11.93	325.201	326.209	[M-H]-	28	175.1	C18H30O5	-2.273	21803298	6074423	6769400
11.94	325.095	324.087	[M+H]+	27	162.7	C16H12N4O4	4.824	0	14418328	14858677
11.94	471.166	472.173	[M-H]-	7.5	230.8	C21H24N6O7	4.577	20445648	122672400	68320320
11.96	337.165	338.172	[M-H]-	15.8	175.1	C15H18N10	1.563	20755058	7210415	38627540
11.96	453.233	408.235	[M+HCOOH-H]-, [M-H]-	9.2	204.6	C19H36O9	-1.567	140614864	69400680	226378688
11.97	317.199	316.192	[M+H]+	6.1	168.1	C15H29N2O3P	1.058	21426228	17205414	41213644
11.97	426.275	425.267	[M+H]+	5.9	191.1	C18H35N9OS	-3.023	21214072	20379828	16777460
11.98	431.203	432.21	[M-H]-	17.3	194.4	C13H33N6O8P	0.877	0	0	5043279
11.98	593.262	594.269	[M-H]-	5.2	228.3	C21H47N4O11PS	-0.831	18666018	0	17366908
11.98	527.249	528.257	[M-H]-	5	217.7	C30H40O6S	4.003	9402979	11880503	0
11.99	345.227	346.234	[M-H]-	13.3	182	C18H34O6	-4.963	14894618	874250	1449284
11.99	209.118	210.125	[M-H]-	8.3	186.4	C12H18O3	-1.772	9625717	0	0
12	393.202	394.209	[M-H]-	51.7	191.3	C24H30N2OS	3.275	0	0	2002128
12	453.229	454.236	[M-H]-	20.5	205.4	C19H40N2O6P2	-0.218	0	0	599385
12.02	327.218	328.225	[M-H]-	35.2	175.1	C19H28N4O	-3.495	0	4303960	14331048
12.02	471.166	472.173	[M-H]-	12.4	228.1	C26H24N4O5	-3.912	0	26132090	0
12.02	359.041	360.048	[M-H]-	0.8	168.4	C14H4N10O3	3.383	4171991	11589341	14156495
12.03	195.139	196.146	[M-H]-	20	154.4	C12H20O2	-2.48	10039790	9537061	13985093
12.05	243.124	244.131	[M-H]-	55.7	156.5	C13H24S2	-4.658	10574080	0	15467480
12.05	345.279	344.272	[M+H]+	25.9	181.5	C15H40N2O4S	2.463	20337676	37631196	35795784
12.05	243.123	244.131	[M-H]-	9.5	243.6	C12H20O5	-2.365	11271084	0	34955880
12.06	309.206	310.214	[M-H]-	25.3	249.3	C18H30O4	-2.896	11801945	0	2994503
12.06	323.186	324.193	[M-H]-	11.4	174.4	C12H29N4O4P	2.225	8394190	0	0
12.06	274.276	273.269	[M+H]+	0.9	169.6	C16H35NO2	6.844	14229579	14230114	28845418
12.07	299.019	300.027	[M-H]-	22.9	155.2	C15H8O7	-1.244	2032837	14160469	23668830
12.07	223.17	222.163	[M+H]+	8.4	138.2	C14H22O2	5.188	28787290	0	25482370
12.08	329.233	330.24	[M-H]-	12.7	177.9	C18H34O5	-2.086	241984320	24565944	106178312
12.08	309.206	310.213	[M-H]-	8.1	172	C18H30O4	-3.237	201548032	1512265	36628828
12.08	585.066	586.073	[M-H]-	5	241.6	C26H24N2O8P2S	0.955	1891998	23121468	15692727
12.09	275.203	274.196	[M+H]+	37.1	143.8	C15H30O2S	-3.857	13850210	0	0
12.09	299.019	300.026	[M-H]-	10.7	243.3	C15H8O7	-2.839	2863359	21543140	14088676
12.09	299.019	300.026	[M-H]-	10.4	219.3	C15H8O7	-2.4	2616308	19850968	11523110
12.1	327.217	328.224	[M-H]-	65.6	256.6	C19H36S2	-4.321	20602118	0	1565088
12.1	329.233	330.24	[M-H]-	33.8	255.7	C18H34O5	-1.924	25808314	0	17965798
12.11	275.203	274.195	[M+H]+	36.5	152.2	C15H30O2S	-3.053	92820200	0	29755142
12.12	339.183	338.176	[M+H]+	45.1	161.2	C17H27N2O3P	0.7	591554	698198	0
12.12	171.102	172.11	[M-H]-	14.4	182.1	C9H16O3	-1.61	17756590	795471	3217332
12.12	655.368	656.376	[M-H]-	9.7	244.1	C30H62N2O7P2S	0.579	8119981	23079226	14932491
12.14	601.062	602.07	[M-H]-	3.3	243	C26H24N2O9P2S	2.994	0	15615197	29773308
12.15	255.123	256.13	[M-H]-	11.5	161.4	C13H20O5	-4.382	32098612	1491207	731210
12.17	221.19	220.183	[M+H]+	8.6	135.7	C15H24O	2.159	16831396	0	8544402
12.19	211.135	210.128	[M+H]+	28.5	133.1	C9H22O3S	-5.024	11565048	1873921	0
12.23	329.232	330.24	[M-H]-	33.1	257.3	C18H34O5	-2.598	15739678	578265	8591440
12.23	296.261	295.254	[M+H]+	31.8	167.2	C15H37NO2S	-1.659	15358817	0	15852911
12.23	375.193	376.2	[M-H]-	15.9	188.6	C18H33O6P	-3.841	17619080	0	12839598
12.23	553.265	554.272	[M-H]-	13.6	215.9	C31H43N2O3PS	-2.198	0	17962670	14962329
12.23	329.233	330.24	[M-H]-	8	178.7	C18H34O5	-1.097	120673016	17620914	61505384
12.25	171.102	172.109	[M-H]-	8.2	183.4	C9H16O3	-3.281	14469512	0	1916297
12.25	237.125	238.133	[M-H]-	8	154.4	C10H23O4P	-3.396	13061990	0	37555312
12.31	313.035	314.042	[M-H]-	7.6	244.8	C16H10O7	-1.764	879351	27429674	24905784
12.31	313.035	314.042	[M-H]-	6.9	159.5	C16H10O7	-1.409	16292924	33405324	34348536
12.32	263.165	262.158	[M+H]+	29.6	150.8	C16H22O3	3.185	8086840	18129448	9283226
12.32	479.228	480.236	[M-H]-	6.8	218.7	C29H36O4S	4.335	0	14882527	4546155
12.33	329.233	330.24	[M-H]-	67.9	184.8	C19H38S2	-3.981	14331979	15057208	11833135
12.34	329.233	330.24	[M-H]-	22.4	177.1	C19H30N4O	-4.859	19641192	0	20769940
12.36	476.323	477.331	[M-H]-	18.2	221.8	C24H47NO8	1.252	1084770	942513	11846333
12.36	262.145	261.138	[M+H]+	12.2	155.1	C15H19NO3	4.925	7184077	0	11154626
12.37	357.227	358.235	[M-H]-	12.6	183.8	C16H26N10	0.936	14872521	2035695	5545754
12.38	235.17	234.163	[M+H]+	10.4	138.8	C15H22O2	5.047	37099284	23328208	43617884
12.39	207.139	206.131	[M+H]+	34.4	132.4	C13H18O2	3.119	17542202	0	3153282
12.39	289.18	290.187	[M-H]-	15.6	169.8	C18H26O3	-2.934	43279636	0	0
12.4	335.185	336.193	[M-H]-	13.1	174.1	C15H24N6O3	4.904	0	412843	12616232
12.41	427.233	428.24	[M-H]-	44.6	194.8	C26H36O3S	3.514	10322851	0	0
12.41	239.164	240.172	[M-H]-	23.9	164.4	C14H24O3	-4.341	11648457	0	3260415
12.41	329.233	330.241	[M-H]-	8	196.6	C12H35N4O4P	2.998	13278633	790172	733420
12.41	313.237	314.245	[M-H]-	6.5	173.8	C18H34O4	-2.606	89592536	9300222	38695328
12.42	283.154	238.156	[M+HCOOH-H]-, [M-H]-	18.7	163	C14H22O3	-2.719	15837544	0	2941323
12.42	325.202	326.209	[M-H]-, [M-H-H2O]-, [M-H]-	15.2	175.9	C19H26N4O	-4.798	16643532	2022662	5293509
12.43	279.234	278.227	[M+H]+	30.7	153.8	C15H34O2S	-2.989	17608736	2785747	23814608
12.43	291.198	290.191	[M+H]+, [M+H]+, [M+H-H2O]+	27.8	158.2	C15H30O3S	-3.003	26254536	18056304	61868364
12.43	249.149	250.156	[M-H]-	20.1	178.1	C15H22O3	-2.041	9812590	493797	2290702
12.43	307.191	308.198	[M-H]-	15.6	175.3	C18H28O4	-1.861	31724746	7939320	50852904
12.43	309.209	308.202	[M+H]+	14.5	173.2	C19H24N4	4.959	8466520	4463011	32004602
12.44	447.215	448.222	[M-H]-	14	202.6	C27H32N2O2S	4.86	10497204	0	25595190
12.44	453.212	454.22	[M-H]-	10.8	206.2	C19H30N6O7	4.794	0	26281484	15438660
12.45	307.191	308.199	[M-H]-	17.6	186.6	C18H28O4	-0.825	19244256	4104591	24657252
12.46	329.233	330.24	[M-H]-	10.7	178.1	C18H34O5	-2.397	72615760	25133698	43510896
12.48	251.166	250.158	[M+H]+	11.1	141.1	C15H22O3	5.719	48383548	4758128	21498994
12.49	251.166	250.159	[M+H]+	15.9	134.4	C15H22O3	7.348	18040958	0	11500586
12.49	599.082	600.089	[M-H]-	7.6	239.5	C22H8N20OS	-3.187	2797026	42096044	18978454
12.5	275.202	274.195	[M+H]+	13.2	152.2	C18H26O2	5.797	0	4844129	0
12.54	277.219	276.211	[M+H]+	41	154.6	C15H32O2S	-2.957	22600888	7539334	15691892
12.54	326.201	325.194	[M+H]+	18	166.3	C15H35NS3	1.489	0	17836388	0
12.55	343.211	344.219	[M-H]-	35.1	177.2	C22H32OS	3.298	4955374	0	1348604
12.56	313.035	314.042	[M-H]-	16.9	159.5	C16H10O7	-1.638	5993314	13087252	20997356
12.56	343.248	344.256	[M-H]-	4.6	185.3	C19H36O5	-0.887	25962538	11921695	25401626
12.57	257.139	258.146	[M-H]-	21.8	160.9	C13H22O5	-3.108	20117594	0	1162976
12.58	161.06	160.052	[M+H]+, [M-H]-	24.5	123	C10H8O2	-0.088	12009780	410953	13290176
12.59	291.198	290.191	[M+H]+	27.5	160.5	C15H30O3S	-2.909	13933347	7262476	12186059
12.59	431.223	432.23	[M-H]-	21.4	194.8	C28H32O4	0.654	11832049	0	0
12.6	307.191	308.198	[M-H]-	16.1	173.9	C18H28O4	-2.242	28121440	4591662	21330614
12.6	281.151	282.159	[M-H]-	12.9	164.3	C14H22N2O4	2.779	21861708	0	14652000
12.63	311.222	312.229	[M-H]-	16	181.4	C12H33N4O3P	0.213	75769024	0	18235378
12.63	255.16	254.153	[M+H]+	10.9	143.1	C15H18N4	-2.119	0	11425956	10121156
12.66	327.217	328.225	[M-H]-	64	184	C19H36S2	-3.756	8566911	5582375	14952434
12.66	309.206	310.214	[M-H]-	15.8	176.1	C18H30O4	-2.607	74379720	0	29584424
12.69	219.175	218.167	[M+H]+	12.7	135.4	C15H22O	1.258	13588196	0	14446328
12.7	294.245	311.249	[M+H-H2O]+, [M+H]+	32.7	166.6	C15H37NO3S	-2.172	42914676	0	16996068
12.7	329.233	330.24	[M-H]-	23.1	177.3	C18H34O5	-1.157	15137868	19610586	14641721
12.72	343.248	344.255	[M-H]-	27.9	185.5	C23H36S	4.6	19567442	8484869	21767304
12.72	311.186	312.193	[M-H]-	6.7	171.4	C17H28O5	-1.106	51713980	42163076	123182504
12.74	313.241	312.233	[M+H]+	44	159.6	C16H32N4S	-4.381	18015342	3205180	10306892
12.74	241.145	240.137	[M+H]+	22	135.1	C14H16N4	-0.609	15365413	3103720	4982229
12.74	487.197	488.204	[M-H]-	12.6	208.2	C31H28N4S	1.463	6681162	19685546	10685957
12.74	209.118	226.122	[M+H-H2O]+, [M+H-H2O]+, [M+H]+	9.2	133.2	C12H18O4	5.853	44035496	9151035	10672981
12.75	311.222	312.229	[M-H]-, [M+HCOOH-H]-	3.6	173.4	C18H32O4	-3.817	53606052	0	17495328
12.76	309.206	310.213	[M-H]-	15.7	180.8	C18H30O4	-3.084	45452396	0	0
12.76	223.17	222.163	[M+H]+	9.9	136.9	C14H22O2	4.15	7555937	0	9150716
12.8	325.202	326.209	[M-H]-	16.9	176.8	C18H30O5	-1.252	10333695	5052682	10918428
12.83	427.227	428.234	[M-H]-	18.8	198.9	C14H28N12O4	-3.242	1632679	1174474	0
12.85	323.186	324.193	[M-H]-	45.2	174.4	C18H28O5	-1.792	26065230	0	0
12.85	476.323	477.33	[M-H]-	1.9	215.1	C24H47NO8	0.198	0	0	10458775
12.88	311.222	312.229	[M-H]-	16.2	181.1	C18H32O4	-2.856	16910822	0	9879949
12.9	356.244	357.251	[M-H]-	31.7	189.9	C19H35NO5	-1.813	10726917	0	11039093
12.9	294.246	311.249	[M+H-H2O]+, [M+H]+	27.8	166.2	C15H37NO3S	-1.323	29475014	0	27681784
12.9	377.209	378.216	[M-H]-	9.1	192.4	C21H26N6O	-2.497	12973369	0	16255707
12.91	449.23	450.237	[M-H]-	7.3	202.6	C17H35N6O6P	3.403	64597968	0	80845568
12.94	329.233	330.24	[M-H]-	36.8	181.6	C18H34O5	-2.296	10162772	10318947	7007285
12.94	357.227	358.234	[M-H]-	23.6	182.2	C19H34O6	-4.401	21600872	3296839	8721248
12.96	289.18	290.187	[M-H]-	29.1	172.3	C18H26O3	-2.477	17150776	0	2789017
12.96	291.198	290.191	[M+H]+	29	158.9	C15H30O3S	-3.438	21093886	0	5362505
12.97	353.232	354.239	[M-H]-	21.2	184.7	C20H34O5	-3.596	17209764	3281220	10821293
12.98	252.234	251.226	[M+H]+	5.4	159.3	C16H29NO	6.028	13059163	0	17891934
12.99	305.175	306.183	[M-H]-	10.7	169.9	C12H27N4O3P	1.49	15114432	3409368	0
13	305.175	306.182	[M-H]-	16.1	176.6	C18H26O4	-2.085	16970484	20465002	11465517
13.01	293.215	292.208	[M+H]+	27.6	169.1	C15H32O3S	1.141	19073474	12159236	15198311
13.01	307.191	308.198	[M-H]-	22.6	175.5	C18H28O4	-1.381	15269216	0	0
13.01	303.014	304.022	[M-H]-	14.3	148	C14H8O8	-1.081	0	44586712	6207547
13.02	309.206	328.225	[M-H-H2O]-, [M-H]-, [M-H-H2O]-	24.2	177.1	C18H32O5	-2.31	39773228	12129518	35975064
13.03	277.219	276.211	[M+H]+	27.1	156.7	C15H32O2S	-3.335	43704956	0	0
13.03	311.222	312.23	[M-H]-, [2M-H]-, [M-H]-, [M-H]-	20.8	176.9	C18H32O4	-3.363	452352544	14196533	132012136
13.03	325.201	326.209	[M-H]-	16.9	255.5	C18H30O5	-2.153	9730224	0	460587
13.05	465.224	466.232	[M-H]-	22	204.8	C18H31N10O3P	-0.357	20624538	0	0
13.06	449.253	450.261	[M-H]-	17.2	201.4	C19H47O5PS2	1.12	0	12654499	31590494
13.07	481.264	482.272	[M-H]-	12.6	211.9	C22H42O11	-2.442	29533672	11914450	21693272
13.08	447.212	448.219	[M-H]-	24.3	199.4	C20H24N12O	-0.279	10264260	0	0
13.1	371.243	372.25	[M-H]-	8.6	188.4	C20H36O6	-2.918	15915061	10179769	14129893
13.13	311.222	312.229	[M-H]-	21.2	173.4	C12H33N4O3P	1.39	0	17529372	177405248
13.14	195.103	196.11	[M-H]-	40.1	186.4	C11H16O3	-0.442	3397241	1180765	6583013
13.14	298.277	297.27	[M+H]+	32.2	171	C15H39NO2S	-1.865	16206337	0	23465022
13.14	309.207	310.214	[M-H]-	24.8	181.2	C18H30O4	-1.969	25146528	6508103	25694720
13.15	277.218	276.211	[M+H]+	33.4	155.7	C15H32O2S	-4.826	44141816	0	17758028
13.15	360.276	361.283	[M-H]-	32.5	194.3	C20H35N5O	-3.52	20194658	0	10517472
13.17	415.233	416.241	[M-H]-	24.3	191	C22H32N4O4	-3.805	9674669	0	0
13.18	335.223	334.216	[M+H]+	33.1	176.4	C20H30O4	4.373	10581647	0	0
13.18	372.275	373.283	[M-H]-	19.7	194.5	C14H40N5O4P	2.201	0	5399544	27426944
13.18	311.222	312.229	[M-H]-	17.5	262	C18H32O4	-2.073	98259440	183602	7787562
13.18	311.222	312.229	[M-H]-	6.3	182.4	C18H32O4	-2.588	397572992	13565564	90037496
13.19	327.218	328.225	[M-H]-	41.2	190.1	C12H33N4O4P	3.133	6525792	214080	0
13.19	183.102	184.109	[M-H]-	18.4	187.1	C10H16O3	-5.104	52162580	408733	1366131
13.2	331.249	332.256	[M-H]-	23.3	179.3	C19H32N4O	-4.978	9809270	21454640	16637421
13.21	327.218	328.225	[M-H]-	65.2	279.1	C12H33N4O4P	3.509	3427640	0	0
13.21	369.203	370.211	[M-H]-	15	184.2	C15H22N12	4.041	12923362	0	26548630
13.22	293.214	292.206	[M+H]+, [M+H-H2O]+	38.6	162.1	C15H32O3S	-3.296	21279826	0	0
13.22	327.217	328.224	[M-H]-, [M-H-H2O]-	20.1	184	C18H32O5	-1.104	20377846	0	0
13.23	311.225	310.218	[M+H]+, [M-H]-	29.3	164.6	C16H30N4S	-4.194	15492083	0	5135153
13.23	197.117	198.125	[M-H]-	19	142.3	C11H18O3	-4.471	18975980	0	0
13.23	291.196	292.203	[M-H]-	15.1	184.5	C18H28O3	-2.181	40396984	0	4006445
13.25	309.206	310.214	[M-H]-	15.9	173	C18H30O4	-3.939	108958632	0	48528144
13.25	252.234	251.227	[M+H]+	15.7	159.3	C16H29NO	6.004	10417932	0	21152494
13.25	369.228	370.235	[M-H]-	14.5	186.9	C14H35N4O5P	1.679	9373739	2875804	0
13.26	311.188	310.181	[M+H]+	36.9	155.1	C14H30O5S	-0.886	20342288	14851488	25831626
13.26	347.198	348.205	[M-H]-	30	179.6	C20H24N6	-2.29	5773417	0	0
13.26	465.224	466.231	[M-H]-	21.5	205.2	C20H26N12O2	2.114	15614627	0	7579116
13.27	469.243	470.25	[M-H]-	25.7	207.2	C21H30N10O3	-0.154	13176349	9750494	12350674
13.29	311.222	312.229	[M-H]-	18.4	176.9	C18H32O4	-1.051	121082032	14647036	113167016
13.31	386.291	387.298	[M-H]-	7.6	198.3	C21H41NO5	-0.944	0	4651629	24018428
13.34	447.214	448.221	[M-H]-	36.5	199	C32H32S	-3.429	28609364	0	19152830
13.34	311.223	312.23	[M-H]-	8.8	184.8	C18H32O4	-0.522	30565688	911589	14162282
13.34	360.275	361.283	[M-H]-	4.7	192.7	C20H35N5O	-4.627	14436612	0	21507680
13.36	293.214	310.218	[M+H-H2O]+, [M+Na]+	35.1	159.7	C15H34O4S	-1.703	152471024	0	19116082
13.36	275.203	274.196	[M+H]+	27.4	154.7	C15H30O2S	-2.923	17161114	0	16575645
13.36	183.102	184.109	[M-H]-	21.2	176.7	C10H16O3	-3.545	10735514	0	1113487
13.36	721.364	722.371	[M-H]-	9.2	255.6	C24H50N16O8S	-0.994	3813741	1337743	39286676
13.37	271.191	272.198	[M-H]-	18.8	163	C15H28O4	-2.921	6040094	0	0
13.37	309.206	310.214	[M-H]-, [M-H]-, [M-H]-, [M-H-H2O]-	15.7	173.2	C18H30O4	-2.195	138835136	0	56723588
13.38	413.233	414.241	[M-H]-	3	193.8	C18H34N6O3S	-1.734	28589910	0	20841124
13.39	343.214	344.222	[M-H]-	14.8	260	C11H32N6O4S	3.429	7264584	0	773098
13.41	291.197	292.204	[M-H]-	35.2	187.4	C18H28O3	-0.029	15456923	0	0
13.42	311.222	312.229	[M-H]-	43.2	257.1	C18H32O4	-1.824	0	0	6754233
13.45	295.097	296.104	[M-H]-	27.2	178.7	C18H16O4	-1.485	17873612	20303446	18029156
13.45	474.262	475.269	[M-H]-	18.3	207.5	C25H37N3O6	1.625	8500449	0	41869348
13.47	456.296	457.303	[M-H]-	11.9	207.3	C25H39N5O3	-4.072	27420646	0	34879868
13.48	296.261	295.254	[M+H]+	27.6	168.6	C15H37NO2S	-3.048	8701435	0	15938880
13.48	451.245	452.252	[M-H]-	7.8	205.8	C16H41N2O10P	3.91	83336032	0	38373776
13.49	593.272	594.279	[M-H]-	7.6	228.7	C26H46N2O11S	-4.648	6615974	0	27431662
13.49	268.229	267.222	[M+H]+	4.8	156.8	C16H29NO2	7.539	24009984	0	52064268
13.5	311.222	312.229	[M-H]-	11	257.9	C18H32O4	-1.466	14659165	0	47017884
13.51	311.222	312.229	[M-H]-	20.1	176.7	C18H32O4	-3.404	145091632	19027350	143999120
13.51	277.218	294.222	[M+H-H2O]+, [M+H]+	15	155.7	C18H30O3	7.684	24069390	0	15821449
13.53	457.257	458.264	[M-H]-	24.3	203.3	C21H39N4O5P	-4.192	25484358	0	20343766
13.55	562.316	563.323	[M-H]-	31.2	232.9	C19H41N13O7	-3.877	3730384	0	14795099
13.59	325.202	326.209	[M-H]-	22.6	174.3	C18H30O5	-1.618	12287425	0	3263255
13.61	328.213	329.22	[M-H]-	15.1	183.6	C18H27N5O	-3.826	17212238	14140902	28439710
13.62	501.284	502.291	[M-H]-	10.3	213.2	C22H42N6O5S	-4.651	21452968	0	14743820
13.64	307.191	326.209	[M-H-H2O]-, [M-H]-	26.9	180.8	C18H30O5	-1.242	13867014	0	0
13.65	268.229	267.222	[M+H]+	39.9	160.3	C13H33NO2S	-4.713	35952636	0	55510568
13.65	313.238	314.245	[M-H]-	36.1	254.7	C18H34O4	-1.203	8716988	351856	11532093
13.65	311.222	312.229	[M-H]-	31.2	173.8	C14H28N6O2	2.67	99709248	0	27473396
13.65	295.229	294.222	[M+H]+	26.2	161.7	C15H34O3S	-2.334	12806570	0	0
13.65	413.254	414.261	[M-H]-	11.7	199.9	C22H38O7	-2.116	4988848	1727310	14857028
13.68	311.222	312.229	[M-H]-	15.8	181.8	C12H33N4O3P	2.276	16154174	7315635	13432426
13.69	283.191	284.198	[M-H]-	13.3	166.7	C16H28O4	-2.301	4694586	1163436	9289497
13.7	309.206	310.214	[M-H]-	19.9	174.3	C18H30O4	-2.83	20385882	11984590	19451798
13.71	291.198	308.202	[M+H-H2O]+, [M+H]+	42.1	162.6	C15H32O4S	-1.501	16591889	0	6038097
13.72	311.222	312.229	[M-H]-	16.5	187.7	C18H32O4	-1.328	15618219	6931939	16228171
13.73	397.223	398.23	[M-H]-	5.1	191.7	C21H34O7	0.025	5634861	607225	25694866
13.75	295.191	296.198	[M-H]-	27.7	170.3	C17H28O4	-1.708	15250023	21765956	29953230
13.75	467.239	468.246	[M-H]-	3.8	207.6	C23H36N2O8	-2.963	14737665	0	0
13.76	330.268	329.261	[M+H]+	26.1	177.3	C16H35N5S	-2.336	19914934	0	17808128
13.76	295.103	296.111	[M-H]-	9.4	234.7	C11H20O9	-0.558	4285405	2611948	15638512
13.76	577.322	532.324	[M+HCOOH-H]-, [M-H]-	7.4	229.3	C27H48O10	-1.546	14328729	17421718	86541336
13.76	279.197	296.201	[M+H-H2O]+, [M+H]+	2.4	150.8	C17H28O4	6.782	15709217	9087313	23444668
13.78	310.242	309.235	[M+H]+	30.5	166.7	C15H35NO3S	2.618	8827748	0	0
13.78	310.241	309.234	[M+H]+	26.6	173	C15H35NO3S	-0.355	57293680	0	59909304
13.78	313.238	314.245	[M-H]-	20.5	256.6	C18H34O4	-2.184	27408892	603917	22402470
13.78	313.238	314.245	[M-H]-	11.1	175.4	C18H34O4	-1.432	124665544	20684100	183923136
13.79	637.352	638.36	[M-H]-	22.9	239.6	C22H62N4O10S3	-4.954	3353516	0	0
13.8	311.222	312.23	[M-H]-	26.3	254.1	C18H32O4	-3.406	50825380	0	7088262
13.8	194.082	195.089	[M-H]-	25.6	137	C10H13NO3	-2.245	8492371	25420838	12299879
13.8	311.222	312.229	[M-H]-	18.9	174.2	C18H32O4	-2.597	395379584	0	128247224
13.8	307.192	308.199	[M-H]-	15.6	173.5	C18H28O4	-0.853	16902130	6802270	3643095
13.81	307.191	308.198	[M-H]-	31.1	252.1	C12H29N4O3P	2.114	3091735	0	6558131
13.81	268.229	267.222	[M+H]+	26.4	162.2	C13H33NO2S	-4.979	13833578	0	23697370
13.81	215.128	216.136	[M-H]-	16.7	194	C11H20O4	-2.45	15447888	0	0
13.81	187.097	188.104	[M-H]-	7.4	186	C9H16O4	-2.191	12739745	275496	2788965
13.82	335.223	334.216	[M+H]+	28.7	173.1	C21H26N4	-0.729	17082482	0	13156134
13.82	295.229	294.222	[M+H]+, [M+H-H2O]+, [M+H]+	27.1	160.4	C15H34O3S	-2.24	59725304	0	13437429
13.82	195.139	212.142	[M+H-H2O]+, [M+H-H2O]+, [M+H]+	23.5	179.5	C12H20O3	3.941	17507452	0	14888669
13.82	359.207	360.214	[M-H]-, [M-H-H2O]-	16.2	188.7	C15H24N10O	2.385	10494117	0	0
13.83	327.217	328.225	[M-H]-	45.8	180.8	C22H32S	6.565	7134447	780180	4054989
13.83	339.218	340.225	[M-H]-	21.3	187.4	C19H32O5	1.064	6506680	0	555768
13.85	223.17	222.163	[M+H]+	11.7	136.9	C14H22O2	4.562	26606244	0	5288506
13.86	341.232	342.239	[M-H]-	26.1	180.9	C19H34O5	-3.442	24770050	3544821	0
13.88	449.231	450.238	[M-H]-	13.9	201.8	C21H39O8P	-0.635	23122022	0	9012860
13.89	595.29	596.297	[M-H]-	36.3	231	C24H41N10O6P	4.273	0	0	19810254
13.89	235.17	234.163	[M+H]+	16.9	137.8	C15H22O2	4.504	11018314	1238674	19418962
13.94	364.325	363.318	[M+H]+	26.2	180.7	C20H45NO2S	2.678	7942288	402271	44772840
13.94	309.206	310.214	[M-H]-	16.5	172.8	C18H30O4	-2.621	42248052	2692660	25337566
13.94	307.191	308.198	[M-H]-	16.2	173.7	C18H28O4	-1.024	20299392	5723128	9244364
13.96	310.241	309.233	[M+H]+, [M+H-H2O]+, [M+H-H2O]+	32.6	177.1	C15H35NO3S	0.086	65046580	0	66017664
13.96	308.222	309.23	[M-H]-	10.1	187.3	C18H31NO3	-2.136	28341810	0	38759320
13.97	311.222	312.229	[M-H]-	23.8	252.7	C18H32O4	-3.709	24672132	0	18586598
13.97	225.113	226.12	[M-H]-	10.7	185.2	C12H18O4	-2.395	15165372	997362	3478572
13.99	313.237	314.245	[M-H]-	16.3	257.8	C18H34O4	-3.774	6940022	0	5694966
13.99	311.222	312.229	[M-H]-	16.1	175.2	C18H32O4	-3.564	182651088	0	76443704
14	181.101	180.094	[M+H]+	15.9	125	C14H12	0.86	6099579	416110	9763244
14	577.267	578.274	[M-H]-	1.4	225.6	C27H46O11S	-3.259	31860976	1315314	302603808
14.01	311.225	310.218	[M+H]+	41.8	173.6	C16H30N4S	-2.932	13416673	14741365	19093994
14.03	309.209	308.202	[M+H]+	28	165.4	C15H32O4S	-1.073	18601234	0	2238328
14.04	661.273	662.281	[M-H]-	6	242.5	C30H43N6O9P	-3.37	0	0	17980386
14.05	313.236	314.244	[M-H]-	38.5	179.1	C14H30N6O2	2.159	37408648	3081869	17846952
14.07	280.266	279.258	[M+H]+	40.3	168.6	C15H37NOS	-4.795	18161208	0	15470032
14.07	293.213	292.206	[M+H]+	39.2	162.5	C15H32O3S	-3.761	18955480	0	6934116
14.07	309.206	310.213	[M-H]-	22.2	174.7	C12H31N4O3P	1.65	35747044	21178328	38621048
14.11	311.222	312.229	[M-H]-, [M+Cl]-, [M+Cl]-	18.9	182.2	C18H32O4	-3.416	31841776	10240635	33662072
14.12	325.202	326.209	[M-H]-	19.6	175.3	C18H30O5	-2.413	15674994	8741071	19292194
14.12	177.164	176.157	[M+H]+	18.7	126.9	C13H20	3.039	22890900	0	1832214
14.12	219.175	218.168	[M+H]+, [M+H-H2O]+	17.7	134.9	C15H22O	4.592	107963936	0	12154162
14.12	177.164	176.157	[M+H]+	8	142.3	C13H20	3.871	9710733	0	0
14.14	355.248	356.256	[M-H]-	11.8	186.3	C20H36O5	-1.783	18060214	38952508	7487896
14.16	476.277	477.284	[M-H]-	4.8	208.3	C18H39N9O4S	-1.002	24472300	0	287223840
14.17	313.238	314.245	[M-H]-	17.3	177	C18H34O4	-2.544	0	24861300	63235368
14.17	595.287	596.294	[M-H]-	6	229.5	C19H55N2O12P3	-4.18	26189210	0	140331808
14.2	559.311	560.318	[M-H]-	13.5	227.5	C31H49N2O3PS	-3.133	2161868	0	12259404
14.2	308.223	309.23	[M-H]-	13	188.2	C18H31NO3	-0.958	18937348	0	9669606
14.22	383.244	384.252	[M-H]-	17.6	191.9	C22H40OS2	-0.777	4596728	3597309	3758779
14.23	311.222	312.229	[M-H]-	23.9	182.4	C18H32O4	-3.507	12545669	2667466	19616598
14.23	293.212	294.219	[M-H]-, [M+HCOOH-H]-	12.1	170.2	C18H30O3	-2.45	6177017	11656213	107519360
14.23	203.18	220.183	[M+H-H2O]+, [M+H]+	1.2	133.6	C15H24O	2.426	28984918	3790385	33011724
14.24	309.207	310.214	[M-H]-	15.9	173.4	C18H30O4	-1.097	26322570	3264956	22874656
14.24	297.206	298.213	[M-H]-	3.2	171.7	C17H30O4	-3.393	14912614	0	36743852
14.25	294.245	293.238	[M+H]+	49.6	164.1	C15H35NO2S	-3.112	15964140	0	26438178
14.25	353.273	352.265	[M+H]+	23.6	173.2	C19H36N4S	-2.261	13953374	5792172	19317760
14.26	327.217	328.224	[M-H]-	11.3	176.7	C18H32O5	-2.088	49689212	0	5167508
14.26	505.256	506.263	[M-H]-	7.1	213.2	C26H38N2O8	1.298	11827878	0	46294992
14.27	211.134	210.127	[M+H]+	32.5	132.7	C12H18O3	4.836	6865582	490673	1502550
14.27	280.266	297.269	[M+H-H2O]+, [M+Na]+, [M+H-H2O]+	30	169	C15H39NO2S	-2.704	125879408	668484	152285920
14.27	415.269	416.277	[M-H]-	23.5	201.3	C26H40O2S	2.569	21131820	5183626	24544812
14.29	619.344	620.352	[M-H]-	5.3	237.4	C31H44N10O4	-4.781	0	4374433	30554164
14.3	253.18	254.188	[M-H]-	44.7	161.4	C15H26O3	-2.441	5969676	0	3040594
14.3	307.191	308.198	[M-H]-, [M-H]-, [M-H-H2O]-, [M-H]-, [M-H]-, [M-H]-, [M-H-H2O]-	13.3	247.3	C18H28O4	-2.766	93480000	0	0
14.3	329.233	330.241	[M-H]-	6.8	184	C19H30N4O	-4.109	14349435	0	2280845
14.31	327.256	326.249	[M+H]+	40.9	165.1	C16H38O4S	-0.958	9663472	1408068	0
14.31	293.212	294.219	[M-H]-	20.9	264.9	C18H30O3	-2.462	12826020	0	12824509
14.31	699.38	700.387	[M-H]-	2.2	254.6	C24H49N18O5P	-0.355	17123188	3421398	12069922
14.32	291.198	308.201	[M+H-H2O]+, [M+H]+	27.5	159.3	C18H28O4	7.551	26237062	0	0
14.32	259.208	258.2	[M+H]+	12.8	152.2	C18H26O	7.603	16078362	1958188	27025530
14.34	354.289	353.282	[M+H]+	9.1	168.6	C16H40N3O3P	3.646	2547347	17149394	15387256
14.35	386.255	387.262	[M-H]-	46.4	191.6	C21H33N5O2	-4.273	14131598	3632809	19614850
14.37	807.525	808.532	[M-H]-	8.1	279	C28H85N6O13PS2	-4.154	0	0	10630721
14.37	269.212	270.219	[M-H]-	3.9	169.2	C16H30O3	-3.403	86123240	2816258	24192676
14.38	571.288	572.295	[M-H]-	29.6	228.2	C22H41N10O6P	0.906	17836700	475669	24219020
14.38	235.17	236.177	[M-H]-, [M+H]+, [M+Na]+, [M+H-H2O]+, [M+H-H2O]+	24.4	174.7	C15H24O2	-2.841	13587762	0	49354224
14.4	361.2	362.207	[M-H]-	67.9	185.4	C10H31N6O6P	7.816	4218619	760693	3993334
14.4	649.341	650.348	[M-H]-	36.9	240.7	C25H38N20O2	-0.78	0	1242855	6961972
14.4	277.219	276.211	[M+H]+	25.8	154.9	C15H32O2S	-3.597	59924024	0	206744896
14.4	315.253	316.26	[M-H]-	21.8	255.6	C18H36O4	-2.909	13403010	0	35250412
14.4	315.253	316.261	[M-H]-	13.5	177	C18H36O4	-2.069	57405116	25176504	73564496
14.4	497.275	498.282	[M-H]-	11.4	212.5	C26H42O9	-0.992	13946375	21979696	31459838
14.4	293.212	294.219	[M-H]-, [M-H-H2O]-, [M-H]-, [2M-H]-, [M-H]-, [M-H]-, [M-H-H2O]-	7.3	173.4	C18H30O3	-1.826	225094480	0	659651584
14.44	471.274	472.281	[M-H]-	31.5	223.8	C15H46N4O8P2	3.578	0	440766	1476353
14.44	281.212	282.219	[M-H]-	19.2	171.3	C17H30O3	-0.209	9589468	207300	4828102
14.44	171.102	172.11	[M-H]-	11.9	180.9	C9H16O3	-2.736	13839418	0	18108626
14.45	294.245	293.238	[M+H]+	12	168.3	C15H35NO2S	-2.132	16760246	0	18823506
14.46	527.286	528.293	[M-H]-	45	217.3	C28H40N4O6	-3.321	2304588	0	10154086
14.47	280.266	279.258	[M+H]+	32.4	150.8	C18H33NO	7.297	7945218	0	0
14.47	280.266	297.27	[M+H-H2O]+, [M+H-H2O]+, [M+Na]+	27.2	168.6	C15H39NO2S	-2.849	109444880	893581	159461040
14.47	366.341	365.334	[M+H]+	25.9	185.1	C20H47NO2S	3.293	17357896	1337355	48935220
14.47	263.238	262.231	[M+H]+	17.5	154.6	C18H30O	5.174	19126790	1167875	7638716
14.48	297.153	298.16	[M-H]-	28.7	181.5	C16H26O3S	0.102	8418930	17506896	8513831
14.48	311.222	330.24	[M-H-H2O]-, [M-H-H2O]-, [M-H]-, [M-H-H2O]-	15.7	175.6	C18H34O5	-2.59	59286580	4102722	8850890
14.48	426.285	427.293	[M-H]-	7.9	201.7	C27H41NOS	3.933	14049320	5977013	24370916
14.49	463.247	464.254	[M-H]-	21.3	210.5	C13H36N8O10	-3.426	4024175	0	9263200
14.49	309.206	328.225	[M-H-H2O]-, [M-H-H2O]-, [M-H]-	17	173.4	C18H32O5	-2.452	25680030	0	0
14.49	139.112	138.105	[M+H]+	13	186.1	C9H14O	2.289	7674569	0	0
14.49	579.337	580.345	[M-H]-	3.6	230.8	C24H58N2O7P2S	1.07	6147668	5318517	14432393
14.5	253.181	254.188	[M-H]-	23.8	160.2	C15H26O3	0.1	8855076	0	0
14.5	289.18	290.188	[M-H]-	21.3	171.3	C18H26O3	-1.96	21550500	2414618	2277700
14.51	291.198	290.191	[M+H]+	36.6	160.9	C15H30O3S	-2.821	41098380	0	8894449
14.51	313.238	314.245	[M-H]-	35.5	176	C18H34O4	-3.09	16378231	3700628	7751467
14.51	224.142	225.149	[M-H]-	26.1	175.7	C11H19N3O2	5.9	4667215	0	15225587
14.51	431.22	432.227	[M-H]-	25.1	196.8	C24H28N6O2	0.601	7969080	0	149936624
14.51	392.279	393.286	[M-H]-	23.6	198.6	C17H40N5O3P	-2.494	2705128	381272	2162786
14.51	265.148	266.155	[M-H]-	14.3	248.2	C16H18N4	6.221	0	0	8293845
14.51	595.296	596.303	[M-H]-	8.7	230.3	C28H40N10O3S	4.095	0	0	7840866
14.51	567.293	568.3	[M-H]-	5.5	225.9	C20H48N4O12S	2.334	2979501	0	13903203
14.51	293.212	294.219	[M-H]-	4.1	250.4	C18H30O3	-1.301	19276584	0	168227584
14.53	381.204	382.212	[M-H]-	38	262.2	C20H26N6O2	-0.173	5064708	0	8435728
14.53	453.191	454.198	[M-H]-	7.4	216.6	C22H26N6O5	3.492	0	0	3914501
14.54	351.256	350.249	[M+H]+	27.1	176.9	C19H34N4S	-3.878	11536855	3426466	7200417
14.55	200.202	199.195	[M+H]+	31.3	144.6	C12H25NO	3.929	12762488	1666897	13710634
14.57	265.147	266.155	[M-H]-	45	262.9	C12H26O4S	-2.367	9360508	0	12160790
14.57	402.285	403.292	[M-H]-	23.3	201.7	C15H42N5O5P	-1.009	0	0	5602943
14.57	265.147	266.155	[M-H]-	11.8	162.3	C12H26O4S	-1.557	289521280	288531872	317625088
14.58	284.222	285.229	[M-H]-	12.6	173.3	C16H31NO3	-4.084	17730972	5752074	11149532
14.58	470.347	471.355	[M-H]-	5.7	217.6	C23H41N11	0.221	6802409	0	18138412
14.6	395.222	396.23	[M-H]-	71.8	200.6	C26H28N4	-4.611	8465801	8633950	7754829
14.6	295.226	296.233	[M-H]-	35.8	171.7	C14H28N6O	3.044	0	7184070	103713704
14.6	294.246	293.238	[M+H]+	35.1	172.8	C15H35NO2S	-1.254	22251508	1193866	12227934
14.61	265.147	266.155	[M-H]-	25.4	270.9	C12H26O4S	-1.727	11829916	0	1995184
14.61	445.296	446.303	[M-H]-	22.2	214.3	C21H43N4O4P	2.31	8152694	0	0
14.62	309.207	310.214	[M-H]-	9.6	251.2	C12H31N4O3P	1.413	5272129	0	3120925
14.62	571.287	572.295	[M-H]-	8	228	C20H49N2O14P	4.442	162730464	0	204832528
14.62	431.22	432.227	[M-H]-	5.2	269.8	C15H38N4O6P2	1.057	708880	0	14945042
14.63	267.196	268.203	[M-H]-	29.8	173.8	C16H28O3	-3.816	20384682	150380	3037507
14.63	291.196	292.203	[M-H]-	19.8	176.1	C18H28O3	-1.57	62046052	1296112	48407084
14.64	283.228	284.235	[M-H]-	23.4	169.2	C17H32O3	0.568	7214555	2150223	21335340
14.66	579.282	580.289	[M-H]-	11.7	226.5	C27H44N6O4S2	4.316	5140992	0	100790656
14.67	431.219	432.227	[M-H]-	7	196.6	C17H33N6O5P	3.749	32988636	1363289	452321472
14.68	269.21	270.217	[M-H]-	21.1	170	C16H30O3	-7.717	11844175	1249215	13379071
14.68	483.333	484.341	[M-H]-	10.7	215.8	C28H44N4O3	-1.285	20785450	9258952	4697964
14.72	265.15	266.157	[M-H]-	21.4	161.9	C12H26O4S	-2.242	11199835	13125918	0
14.73	293.211	294.218	[M-H]-	33.8	175.9	C18H30O3	-4.694	0	0	16592783
14.73	280.266	279.259	[M+H]+	26.3	168.2	C15H37NOS	-3.099	0	0	52187160
14.73	426.285	427.293	[M-H]-	21.1	202.9	C24H45NOS2	-3.668	11340074	7299850	18546170
14.74	186.15	185.142	[M+H]+	10.4	123.9	C10H19NO2	4.795	3511336	0	8023522
14.76	275.203	292.206	[M+H-H2O]+, [M+H]+, [M-H]-	43.6	149.3	C15H32O3S	-3.071	10372375	0	23611112
14.76	219.175	218.168	[M+H]+	33.3	134.5	C15H22O	3.959	11576212	0	17104418
14.78	267.196	268.203	[M-H]-	13.9	164.3	C16H28O3	-2.241	36637008	1859429	16862030
14.8	251.202	268.207	[M+H-H2O]+, [M+Na]+	19.5	147.8	C16H28O3	7.068	14553191	0	4522377
14.8	507.278	508.286	[M-H]-	14.5	214.4	C24H40N6O4S	4.979	0	320359	7801877
14.81	467.3	468.308	[M-H]-	36	210.8	C23H36N10O	0.87	1846912	0	0
14.82	279.234	278.227	[M+H]+	33.3	156.3	C15H34O2S	-3.245	13012698	0	0
14.82	280.266	279.259	[M+H]+	28.6	169.9	C15H37NOS	-3.469	0	0	24041960
14.83	525.342	526.349	[M-H]-	65.2	224.7	C26H58N2S4	1.297	1124058	0	0
14.83	325.202	326.209	[M-H]-	16.9	177.6	C12H31N4O4P	2.21	2897414	0	0
14.83	295.227	296.234	[M-H]-	14.1	173.8	C18H32O3	-2.919	37481260	0	0
14.84	296.261	295.254	[M+H]+, [M+H]+, [M+H]+, [M+Na]+, [M+H]+	26.2	167.6	C15H37NO2S	-1.487	279949984	1064846	340209600
14.84	277.217	278.224	[M-H]-	3.1	215.3	C18H30O2	-2.857	2082020	697862	15602033
14.85	413.254	368.256	[M+HCOOH-H]-, [M-H]-	23.7	199.5	C17H32N6O3	4.314	2637010	1723610	7823202
14.85	579.283	580.29	[M-H]-	11.5	226.5	C28H44N4O7S	-4.937	18158014	0	0
14.85	621.361	622.368	[M-H]-	4.2	239.9	C30H46N12OS	4.908	16059966	7693177	33873300
14.86	485.273	486.281	[M-H]-	43.4	211	C22H34N10O3	-1.673	2042112	0	12561204
14.86	579.33	580.337	[M-H]-	12.7	237.8	C35H44N6S	4.405	7092486	0	2437397
14.86	484.362	485.37	[M-H]-	10.5	217.4	C31H51NOS	1.04	25698184	0	15299778
14.87	291.196	292.204	[M-H]-	18.4	181.7	C18H28O3	-0.545	11123489	0	31856894
14.87	417.276	418.283	[M-H]-	14.1	203.9	C24H38N2O4	0.666	12140762	0	0
14.88	291.196	292.203	[M-H]-	16.5	171.4	C18H28O3	-1.404	0	0	32471066
14.9	566.346	567.353	[M-H]-	9.1	236.4	C23H45N13O2S	-1.615	0	0	8263938
14.92	557.351	558.358	[M-H]-	36.9	225.2	C17H47N14O5P	-1.677	1304271	0	0
14.93	400.305	401.312	[M-H]-	71.2	210.6	C16H44N5O4P	-2.271	2267727	357333	4342847
14.93	293.211	294.219	[M-H]-, [M+Cl]-, [M+Cl]-	59.4	177.5	C18H30O3	-3.53	0	0	7307429
14.93	293.214	292.206	[M+H]+	25.9	164.2	C15H32O3S	-3.324	105337928	0	18400688
14.93	529.3	530.307	[M-H]-	11.7	219.3	C19H52N2O10P2	-4.711	2006620	1574340	12913731
14.94	307.192	308.199	[M-H]-, [M-H-H2O]-	56	190.2	C11H28N6O2S	-0.871	8512382	0	0
14.94	369.228	370.235	[M-H]-	42.9	193.8	C14H35N4O5P	0.961	10769643	0	3010489
14.94	479.239	480.247	[M-H]-	39.8	208.7	C16H42N4O8P2	-2.59	6145167	0	0
14.94	279.234	278.227	[M+H]+	38.6	157.1	C15H34O2S	-4.312	167943696	15150011	99230952
14.94	307.191	308.199	[M-H]-	35.3	175.9	C19H24N4	-4.346	5018507	469343	2278276
14.94	437.288	438.295	[M-H]-	31	204.4	C29H42OS	-0.498	640432	0	0
14.94	603.336	604.343	[M-H]-	26.9	234.7	C19H36N22O2	-4.755	2532728	0	1148551
14.95	363.216	364.223	[M-H]-	43.3	186	C13H36N2O7S	-1.992	2909878	5020032	4852565
14.95	405.251	406.258	[M-H]-	31.3	195	C13H38N6O6S	1.675	11461683	2820978	16195633
14.95	297.243	298.25	[M-H]-	25.2	195.8	C18H34O3	-0.838	24585420	0	2819830
14.95	295.227	296.235	[M-H]-	19.2	183.8	C18H32O3	-1.685	24837720	0	25857280
14.96	295.228	296.235	[M-H]-	26.4	259.5	C11H32N6OS	-3.357	10404132	0	7242714
14.96	318.244	317.237	[M+H]+	9.9	174.9	C20H31NO2	2.786	30557952	0	31275330
14.97	291.196	292.203	[M-H]-	32.4	172	C18H28O3	-2.161	86096864	3453681	18699874
14.97	543.364	544.371	[M-H]-	1.2	221.8	C19H57N6O7PS	0.953	11320352	0	3826756
14.98	296.261	295.254	[M+H]+	56.5	248.7	C15H37NO2S	-3.362	5694953	0	5308325
14.98	280.266	279.259	[M+H]+	32.8	170.7	C15H37NOS	-3.762	11544887	0	11832245
14.98	481.315	482.322	[M-H]-	27.4	213.5	C23H42N6O5	1.254	12386827	0	1518499
14.98	243.137	242.13	[M+H]+	19.9	156.9	C16H18O2	-3.153	11188316	42773552	10612312
14.98	484.36	485.367	[M-H]-	19.8	220.9	C31H51NOS	-0.985	12448010	0	18082984
14.98	637.357	638.364	[M-H]-	13	239.4	C40H51N2O3P	0.907	3582554	2915250	1259454
14.99	563.262	564.27	[M-H]-	27.8	239.1	C20H46N4O10P2	1.229	0	10946550	2480605
14.99	428.304	429.311	[M-H]-	21.8	201.7	C22H44N3O3P	-1.603	3341579	907964	2391082
14.99	577.25	578.257	[M-H]-	6.7	235.5	C20H38N10O8S	-4.42	0	0	1754386
14.99	455.263	456.271	[M-H]-	4.6	202.9	C21H40N6OS2	0.157	3767586	0	30558474
15	353.231	354.239	[M-H]-	53	186.3	C14H35N4O4P	-0.599	2169258	0	1437307
15	295.227	296.234	[M-H]-	36	265.8	C18H32O3	-3.586	10432261	0	9924592
15	335.223	336.23	[M-H]-	20.6	182.6	C21H28N4	-4.1	2778230	1908954	8426840
15	295.227	296.234	[M-H]-	19.3	270	C18H32O3	-3.312	10468980	333636	8116230
15	621.362	622.369	[M-H]-	12.9	247.1	C25H47N14O3P	-0.459	4178764	0	4437983
15.01	575.354	576.361	[M-H]-	46.7	229.1	C33H53O6P	1.715	673215	0	580977
15.01	295.227	296.235	[M-H]-	12.5	175.4	C18H32O3	-1.72	1241197824	52033288	1237763712
15.02	307.23	324.233	[M+H-H2O]+, [M+Na]+	44	163.8	C16H36O4S	0.227	43615276	0	0
15.02	329.189	330.197	[M-H]-	34	254.1	C17H31O4P	1.954	5433170	0	11808464
15.02	483.33	484.337	[M-H]-	27.3	211.4	C23H44N6O5	1.987	4783262	0	3284966
15.02	327.254	328.261	[M-H]-	18.9	180.8	C19H36O4	-0.6	6647679	890622	5485553
15.02	226.217	225.21	[M+H]+	9.3	144	C14H27NO	3.873	12132804	0	0
15.02	226.218	225.21	[M+H]+	5.1	154.1	C14H27NO	4.674	35343340	0	39387508
15.03	497.31	498.317	[M-H]-	76.2	217.3	C17H43N10O5P	3.37	3282028	0	1396060
15.04	296.261	295.254	[M+H]+, [M+Na]+	36.9	171.3	C15H37NO2S	-1.687	305367872	698225	321190592
15.04	203.18	202.173	[M+H]+	20.9	131.1	C15H22	3.776	2843068	0	5295649
15.05	611.377	612.384	[M-H]-	65.7	238.7	C41H48N4O	2.668	696474	0	921293
15.05	475.243	440.275	[M+Cl]-, [M-H]-, [M+HCOOH-H]-	64.9	209.5	C13H36N12O3S	-2.795	0	0	8233917
15.05	553.338	554.346	[M-H]-	61.1	229.5	C31H54O4S2	-1.145	1404852	0	815966
15.05	640.373	641.381	[M-H]-	47.6	244.2	C33H52N7O4P	-1.856	503280	0	0
15.05	279.234	278.226	[M+H]+, [M+H-H2O]+, [M+H]+, [M+H]+	37.6	157.7	C15H34O2S	-3.518	368534912	18331020	484398432
15.05	318.244	295.254	[M+Na]+, [M+K]+, [M+H]+	32.8	180	C15H37NO2S	-0.534	60505712	186536	87899840
15.05	625.342	580.343	[M+HCOOH-H]-, [M-H]-	32.4	237.6	C22H36N20	0.309	7199995	11378583	9188200
15.05	495.298	496.305	[M-H]-	24.6	215.7	C15H46N8O6P2	1.739	1821138	0	824220
15.05	295.227	296.234	[M-H]-, [M-H-H2O]-, [2M+Na-2H]-, [M-H]-, [M-H]-, [M-H]-, [M-H]-, [2M-H]-, [M-H-H2O]-	17.5	252.9	C18H32O3	-3.157	654694464	3207834	606809792
15.05	302.269	301.262	[M+H]+	15.6	178.3	C17H35NO3	1.759	10383569	0	12739291
15.05	471.274	472.281	[M-H]-	15.6	222.3	C14H32N16O3	-3.557	1193201	434643	1467259
15.06	811.553	812.56	[M-H]-	32.7	281.2	C26H80N14O10S2	-2.943	0	0	10821322
15.06	395.228	396.236	[M-H]-	23.9	204	C19H33N4O3P	2.731	1159195	0	589192
15.06	369.229	324.23	[M+HCOOH-H]-, [M-H]-	22.4	190.5	C13H33N4O3P	4.048	2975769	0	2860042
15.06	319.191	320.198	[M-H]-	5.6	180.1	C19H28O4	-1.517	0	388177	113409280
15.07	511.327	512.334	[M-H]-	75.1	222.2	C20H54N2O8P2	-2.642	2159480	0	0
15.07	453.32	454.327	[M-H]-	74.8	209.4	C16H43N10O3P	2.64	1408031	0	0
15.07	399.274	400.281	[M-H]-	69.4	193.8	C26H40OS	5.591	10416500	3481640	15018763
15.07	219.175	218.168	[M+H]+	39.7	137.1	C15H22O	3.458	5677144	0	0
15.07	219.175	218.167	[M+H]+	36.3	123.1	C15H22O	1.691	6628786	0	3780979
15.08	619.346	598.372	[M+Na-2H]-, [M+HCOOH-H]-	46.1	239.9	C37H50N4OS	0.356	4599710	4769870	3218382
15.08	551.304	552.311	[M-H]-	41.1	226.8	C32H45N2O4P	-1.158	0	0	3553177
15.08	579.258	580.265	[M-H]-	36.5	227.3	C16H44N4O18	3.186	4633565	2941266	3021009
15.08	561.325	516.328	[M+HCOOH-H]-, [M-H]-	11.1	228.4	C18H44N8O9	4.833	5706168	5898119	35689540
15.09	567.351	568.358	[M-H]-	76.9	232.5	C18H53N10O6PS	-4.355	871608	0	921187
15.09	433.276	434.283	[M-H]-	73.6	205.2	C14H34N12O4	1.917	6270527	0	1211596
15.09	481.315	482.322	[M-H]-	29.2	209	C24H38N10O	-1.417	26479596	0	0
15.09	293.214	292.207	[M+H]+, [M+H]+, [M+Na]+	28.7	166	C15H32O3S	-3.174	187414080	4441097	10157224
15.09	559.361	560.369	[M-H]-	28.5	224.4	C17H52N8O12	-3.384	2614083	0	1615799
15.09	291.196	292.204	[M-H]-	18.3	250.7	C18H28O3	-0.373	32177284	0	5209148
15.09	291.196	292.204	[M-H]-	14.4	174.3	C18H28O3	-1.072	47782328	0	0
15.1	408.314	409.322	[M-H]-	25.9	203.6	C21H47NO4S	-2.332	0	988643	4098334
15.12	457.281	412.283	[M+HCOOH-H]-, [M-H]-	27.8	206.9	C24H36N4O2	-2.464	3519952	0	14294254
15.12	481.256	482.263	[M-H]-	21.4	211.5	C16H44N4O8P2	-1.201	0	0	8663651
15.13	597.312	598.32	[M-H]-	35.1	232.2	C25H38N14O4	-0.826	0	0	8988756
15.13	325.238	326.245	[M-H]-	13.5	183.7	C19H34O4	-1.667	0	0	14332744
15.13	221.155	222.162	[M-H]-	9.7	152.8	C14H22O2	-0.2	6195028	20878346	13658853
15.13	529.301	530.308	[M-H]-	6.1	218.9	C23H42N6O8	3.515	13729585	0	58019852
15.14	635.414	636.421	[M-H]-	34.3	244.7	C24H62N8O7P2	-1.155	2082817	0	0
15.14	368.357	367.35	[M+H]+	26.5	190.8	C20H49NO2S	3.4	8426971	507108	17058440
15.14	447.31	448.318	[M-H]-	5.8	214.7	C20H44N6O3S	-4.2	10140937	0	0
15.15	207.175	206.168	[M+H]+	10.5	135.8	C14H22O	4.006	12128303	1446937	19221318
15.15	507.271	508.279	[M-H]-	8.4	214.4	C20H41N6O7P	2.095	30912010	0	89969464
15.15	179.086	178.079	[M+H]+	6.7	119.9	C14H10	1.987	17152106	224932	25365372
15.16	277.218	276.211	[M+H]+	40.8	155.9	C15H32O2S	-3.934	15821516	0	10606392
15.16	497.307	498.314	[M-H]-	30.1	212.1	C34H42O3	2.047	24773428	0	0
15.16	293.211	312.229	[M-H-H2O]-, [M-H]-	16.4	178.7	C18H32O4	-3.2	240133120	4778961	69283936
15.16	309.207	310.214	[M-H]-	15.9	217.9	C12H31N4O3P	2.56	5154069	0	0
15.17	393.248	392.24	[M+H]+	45.5	185.5	C23H36O3S	4.983	2839310	0	3708373
15.17	621.36	622.368	[M-H]-	26.3	242.4	C15H46N18O9	-3.11	0	0	1008911
15.19	371.28	372.287	[M-H]-	5.2	191.7	C21H40O5	-1.329	21937982	5730845	13147680
15.2	335.283	334.276	[M+H]+	28.2	171	C16H38N4OS	-3.239	7803569	16840406	0
15.2	311.222	312.229	[M-H]-	5.8	254.9	C18H32O4	-2.84	84862304	0	8535732
15.21	279.234	278.227	[M+H]+	28.6	157.7	C15H34O2S	-4.832	24742088	0	21178136
15.21	352.31	351.303	[M+H]+	26.3	176.8	C16H41N5OS	-1.777	9441092	27097576	14152695
15.22	296.261	295.254	[M+H]+, [M+Na]+	27.2	173.8	C15H37NO2S	-1.649	185465376	0	216192928
15.22	571.289	572.296	[M-H]-	3	230.1	C22H36N16OS	-3.301	30340942	0	13340801
15.23	291.256	290.248	[M+H]+, [M+H]+, [M+Na]+	23.5	160.9	C17H30N4	4.527	0	46823796	0
15.23	308.282	307.275	[M+H]+	11	167.9	C17H33N5	4.452	16362898	49913260	22744640
15.23	151.097	150.09	[M+H]+	6.3	167.4	C6H14O4	1.712	22867794	33812360	24576476
15.24	426.272	427.279	[M-H]-	42.5	203.7	C21H33N9O	-3.969	0	0	6834968
15.24	498.363	499.37	[M-H]-	33.7	221.9	C28H53NO4S	0.965	0	0	2231383
15.24	297.243	298.251	[M-H]-	6.5	250.9	C18H34O3	-0.358	0	0	36021640
15.24	281.249	298.253	[M+H-H2O]+, [M+H]+	6	155.8	C18H34O3	6.359	14305708	2734737	50104016
15.24	297.243	298.25	[M-H]-	5.1	173.3	C18H34O3	-1.949	43239184	14758446	437354688
15.25	481.317	482.324	[M-H]-	49.4	213.9	C31H46O2S	4	15644854	0	0
15.26	293.213	292.206	[M+H]+	39	162.9	C15H32O3S	-3.792	9116700	0	5637918
15.26	425.254	426.261	[M-H]-	26.6	198.9	C16H38N6O5S	-2.362	4477221	377745	13501184
15.26	431.224	432.231	[M-H]-	14.3	196.8	C11H33N10O6P	-2.52	0	0	11038173
15.26	393.275	394.282	[M-H]-	14	197.4	C22H38N2O4	-3.114	0	0	6274410
15.27	237.186	236.179	[M+H]+, [M+Na]+	2.4	138.1	C15H24O2	3.405	43945796	0	17935468
15.29	543.295	544.302	[M-H]-	13	224.7	C26H44N2O10	4.911	10484984	0	12994214
15.29	311.222	312.229	[M-H]-	10.8	257.9	C18H32O4	-3.019	78905632	0	0
15.29	335.222	336.23	[M-H]-	3.5	186.7	C20H32O4	-1.613	15568465	0	1724637
15.29	473.29	474.297	[M-H]-	2.6	225.8	C29H38N4O2	-4.809	5252907	0	5857845
15.31	181.102	180.094	[M+H]+	19.6	127.3	C14H12	2.881	22122534	0	35372768
15.31	207.175	206.168	[M+H]+	7.7	135.4	C14H22O	4.173	10174666	0	0
15.31	555.283	556.29	[M-H]-	3	224.8	C22H40N10O5S	-0.683	24811796	1768106	334444704
15.32	293.211	294.218	[M-H]-	14.8	255.8	C18H30O3	-4.462	4430960	0	33885968
15.32	445.234	446.241	[M-H]-	11.2	200.2	C22H39O7P	-4.619	2366647	0	11402053
15.32	395.22	396.228	[M-H]-	8.1	192.1	C21H28N6O2	0.429	0	0	26860206
15.33	296.261	295.254	[M+H]+	26.5	165.9	C15H37NO2S	-2.207	40690976	0	44990896
15.35	293.211	294.218	[M-H]-	38.3	267.3	C18H30O3	-4.241	2618070	0	6666412
15.35	325.238	326.245	[M-H]-	13.4	179	C19H34O4	-1.889	15978301	6448170	23656784
15.36	179.144	178.137	[M+H]+	55.4	148.6	C12H18O	6.985	8229531	0	5871163
15.36	537.341	538.348	[M-H]-	51.5	220.3	C18H50N8O8S	1.983	3327393	0	0
15.36	293.211	294.218	[M-H]-	33.9	247	C18H30O3	-4.525	15531430	0	0
15.36	277.219	294.222	[M+H-H2O]+, [M+Na]+	26	159.8	C15H34O3S	-3.113	97282768	5688175	41462000
15.36	305.214	304.207	[M+H]+	25.9	164.3	C16H32O3S	-1.701	8927600	601856	0
15.36	481.256	482.263	[M-H]-	25.9	211.7	C25H34N6O4	-2.36	26764424	0	34885884
15.36	179.144	178.136	[M+H]+	18	127.4	C12H18O	3.038	14641138	378472	8203687
15.36	311.168	312.175	[M-H]-	15.4	186.9	C17H28O3S	-1.877	20886364	97730056	18051162
15.36	179.144	178.136	[M+H]+	8.7	160.8	C12H18O	3.147	30368180	0	12228295
15.37	293.211	294.219	[M-H]-	14.7	171.4	C18H30O3	-2.88	371308128	27609110	148853632
15.38	497.31	498.317	[M-H]-	35.4	214.9	C31H46O3S	0.812	31515248	0	508003
15.38	427.304	428.312	[M-H]-	25.2	205.3	C14H41N10O3P	3.932	10049798	0	4816768
15.4	295.229	294.222	[M+H]+	29.3	162.9	C15H34O3S	-2.962	286690912	15919412	117065648
15.4	297.243	252.245	[M+HCOOH-H]-, [M-H]-	27.3	172.5	C17H32O	-6.841	27478918	7157250	28012850
15.4	295.226	296.234	[M-H]-	20.7	175.2	C14H28N6O	3.884	111180344	4779098	41758528
15.41	433.235	434.242	[M-H]-	7.7	198	C21H39O7P	-2.863	25689236	2821101	778177600
15.41	433.235	434.242	[M-H]-	2.7	210.1	C23H34N2O6	1.585	0	0	7571919
15.42	505.298	506.305	[M-H]-	28.3	215.2	C15H43N10O7P	-0.662	15507951	0	7782415
15.42	293.211	294.218	[M-H]-	22.9	186.5	C18H30O3	-3.694	0	4076413	16560254
15.42	433.234	434.241	[M-H]-	11.9	274	C17H35N6O5P	1.556	2900585	0	31811718
15.42	743.417	744.425	[M-H]-	10.2	267.8	C25H53N20O5P	0.205	0	0	7334233
15.44	309.173	310.181	[M-H]-	12.1	171.4	C18H22N4O	4.032	0	3219275	134279056
15.45	203.18	202.173	[M+H]+	19.3	134.3	C15H22	2.354	0	0	23734470
15.47	521.347	522.354	[M-H]-	34.2	220.9	C27H42N10O	-0.649	1770810	0	0
15.48	489.303	444.306	[M+HCOOH-H]-, [M-H]-	52.6	213.8	C31H40O2	3.967	0	0	7090056
15.48	321.244	322.251	[M-H]-	31.2	180.5	C13H34N6OS	-2.144	6560217	0	9692587
15.49	219.175	218.168	[M+H]+	41.6	134.7	C15H22O	2.2	3600470	0	4098110
15.49	296.188	295.181	[M+H]+	18.2	164.5	C17H21N5	4.264	12843284	408101	20461288
15.49	207.175	206.168	[M+H]+	11.4	135.4	C14H22O	3.387	12378972	0	24325612
15.49	297.243	298.25	[M-H]-	11.4	176.6	C18H34O3	-2.479	147745200	0	39569144
15.49	555.283	556.29	[M-H]-	1.9	223.3	C19H49N4O10PS	-1.077	203527136	10215249	5244843
15.5	389.27	390.277	[M-H]-	49.2	195.8	C16H42N2O6S	1.352	0	0	5332790
15.5	533.161	534.168	[M-H]-	31.6	212.9	C30H18N10O	3.051	4521813	0	9013842
15.51	297.243	298.25	[M-H]-	29	250.1	C18H34O3	-3.06	12012144	0	13592922
15.52	295.23	294.222	[M+H]+, [M+H-H2O]+, [M+H]+, [M+H-H2O]+, [M+Na]+, [M+Na]+	26.1	167.4	C15H34O3S	-1.515	341912896	8443479	196205840
15.52	395.22	396.227	[M-H]-	16.8	191.7	C18H37O7P	-1.566	14358181	985826	0
15.53	635.413	636.42	[M-H]-	28.3	277.2	C17H52N18O8	-2.791	5143448	17202384	5164521
15.53	311.168	312.175	[M-H]-	17.5	179.5	C17H28O3S	-0.853	10085621	52701316	0
15.53	293.211	294.219	[M-H]-	8.8	175.3	C18H30O3	-3.093	329036672	10546165	37248352
15.54	311.222	312.229	[M-H]-	25.6	253.1	C18H32O4	-1.85	7141278	0	0
15.56	249.221	250.229	[M-H]-	10.6	180.9	C17H30O	-3.994	25959494	911368	6574427
15.57	561.327	562.334	[M-H]-	6.2	227.7	C33H46N4O2S	0.638	13510520	3512238	18066456
15.58	349.239	348.232	[M+H]+	25.9	176.9	C18H36O4S	-3.814	15890462	0	6560180
15.58	195.138	194.131	[M+H]+	10.9	127.4	C12H18O2	2.517	4352767	0	2723865
15.59	309.246	308.238	[M+H]+, [M+H]+, [M+H-H2O]+, [M+H-H2O]+	27.1	164.2	C16H36O3S	-0.803	25377168	0	7070812
15.6	344.283	343.276	[M+H]+	22	178.2	C20H33N5	6.06	15550303	0	7195558
15.6	175.148	174.141	[M+H]+	11.6	126.1	C13H18	-0.184	5178907	0	5058321
15.61	147.117	146.11	[M+H]+	19.5	114.3	C11H14	1.904	6615519	0	7631511
15.61	466.279	467.286	[M-H]-	14.6	210.4	C29H41NO2S	0.666	0	3547157	11118208
15.62	309.174	310.181	[M-H]-	22.4	257.6	C18H22N4O	5.16	3845430	0	4430024
15.63	621.436	622.443	[M-H]-	75.5	245.2	C26H74N2O5S4	-7.543	2447979	0	0
15.63	293.211	294.219	[M-H]-	14.7	173	C18H30O3	-3.134	117361080	27504634	171294736
15.63	433.235	434.242	[M-H]-	6.2	198	C21H39O7P	-3.126	150719296	12586833	0
15.63	362.27	363.277	[M-H]-, [M+HCOOH-H]-	0.8	188.6	C22H37NO3	-1.469	2018637	849193	21402868
15.64	298.277	297.269	[M+H]+, [M+H-H2O]+, [M+Na]+	34	170.6	C15H39NO2S	-1.733	78886352	1712884	88945432
15.64	295.229	294.222	[M+H]+, [M+H-H2O]+, [M+Na]+, [M+H]+, [M+H-H2O]+, [M+Na]+	28.2	170.3	C15H34O3S	-2.246	186804576	33533680	220471264
15.64	295.227	314.245	[M-H-H2O]-, [M-H]-	19	180.3	C18H34O4	-3.822	30669616	2124478	0
15.64	337.238	338.246	[M-H]-	17.2	184.2	C21H30N4	-4.388	10554616	10713042	49856564
15.64	293.211	294.219	[M-H]-	14.5	179.2	C18H30O3	-2.681	0	0	28646984
15.64	483.272	484.279	[M-H]-	9.1	212.4	C18H41N6O7P	2.775	14436414	569676	111736744
15.65	467.336	468.343	[M-H]-	30.7	211.2	C31H48OS	1.677	13031158	0	0
15.65	311.222	312.229	[M-H]-	28.5	218.7	C18H32O4	-1.817	23994054	0	525573
15.66	537.326	538.334	[M-H]-	22.9	225.8	C23H42N10O5	-2.71	17878974	14852634	23395750
15.66	394.26	395.267	[M-H]-	21.6	197.8	C23H33N5O	-3.922	8487994	3052454	23398130
15.67	331.204	332.212	[M-H]-	44	255.9	C17H33O4P	0.643	8214979	0	6383805
15.67	309.173	310.181	[M-H]-	39.1	286.8	C14H30O5S	-2.142	10672801	2668957	0
15.67	297.243	298.25	[M-H]-	10.8	190.1	C18H34O3	-1.656	37543160	387492	12167550
15.68	309.174	310.181	[M-H]-	13	171.2	C14H30O5S	-0.095	279677824	163462816	0
15.69	505.301	506.308	[M-H]-	25.8	216.8	C23H34N14	-2.024	26219486	8461835	32658580
15.7	297.243	298.25	[M-H]-, [M-H]-, [2M-H]-	21	176.2	C18H34O3	-1.873	743461056	13955016	418937632
15.7	395.241	396.248	[M-H]-	20.2	193.7	C17H36N2O8	2.388	7519994	738073	15458989
15.71	397.168	398.175	[M-H]-	29.5	190.4	C12H36N2O6P2S	-4.587	6927636	0	7164434
15.71	481.316	482.323	[M-H]-	27.4	213.9	C23H42N6O5	3.127	9405134	0	2200819
15.72	345.228	346.235	[M-H]-	64.1	182	C12H35N4O5P	1.193	6946125	504799	9360287
15.73	311.168	312.176	[M-H]-	19.2	177.1	C17H28O3S	-0.048	7942683	71987136	0
15.73	366.264	367.271	[M-H]-	16.5	191	C17H33N7O2	3.841	6503383	2571725	21896134
15.74	555.355	556.362	[M-H]-	59.6	228.3	C19H52N6O12	-3.727	963732	0	0
15.74	311.222	312.229	[M-H]-	22	222.3	C18H32O4	-2.171	9509645	0	0
15.75	298.277	297.27	[M+H]+, [M+H-H2O]+, [M+H-H2O]+, [M+Na]+	40.6	171	C15H39NO2S	-1.939	70333560	0	82215160
15.75	457.281	458.288	[M-H]-	12.1	204.9	C24H42O8	1.117	14468347	2812332	37618060
15.76	219.175	218.168	[M+H]+	51.1	127.3	C15H22O	2.596	7069307	0	5413464
15.76	369.267	370.275	[M-H]-	27.5	193.3	C18H42O5S	-1.505	2068512	1650951	0
15.77	293.211	294.219	[M-H]-	40.3	171.4	C18H30O3	-2.9	27595978	3425228	25900356
15.79	581.298	582.305	[M-H]-	9.5	228.1	C35H42N4O2S	3.843	0	0	8944651
15.8	295.23	294.222	[M+H]+	29	168.6	C15H34O3S	-1.476	38405096	0	4954408
15.81	411.281	412.289	[M-H]-	20.5	199.5	C19H45N2O3PS	-0.815	0	0	1631980
15.81	279.232	280.24	[M-H]-	10.5	218.1	C18H32O2	-1.939	4102152	1108991	19726836
15.81	441.285	442.291	[M-H]-, [M+HCOOH-H]-	8.9	213.6	C24H42O7	-2.698	0	1443593	20251738
15.82	481.316	482.323	[M-H]-	77.7	211.4	C31H46O2S	2.108	8914778	0	0
15.82	277.22	276.212	[M+H]+	35	158	C15H32O2S	0.497	15379517	2136210	7941963
15.82	475.341	476.348	[M-H]-	17.9	223.4	C33H48S	1.657	26078660	970886	2569333
15.82	295.227	314.245	[M-H-H2O]-, [M-H]-, [M-H]-, [M-H]-	15	180.5	C18H34O4	-1.765	339833792	13592049	32965650
15.82	293.212	294.219	[M-H]-	14.4	257	C18H30O3	-2.142	15499501	0	6535895
15.88	621.435	622.442	[M-H]-	47.1	243.6	C20H62N8O13	-1.99	0	0	955480
15.88	279.234	296.238	[M+H-H2O]+, [M+H]+	27	156.7	C15H36O3S	-2.853	45582608	0	18426644
15.89	307.191	308.198	[M-H]-	18.9	177.6	C18H28O4	-2.253	47269800	587478	8384199
15.89	301.143	278.154	[M+Na]+, [M+H]+	16.9	166	C17H18N4	3.71	10601052	13041329	12594720
15.89	309.209	308.202	[M+H]+	16.6	170	C19H24N4	4.86	40077424	810173	5062199
15.91	295.227	296.235	[M-H]-	29.5	173	C11H32N6OS	-4.223	124095504	7482040	0
15.92	395.242	396.249	[M-H]-	16.6	192.1	C19H28N10	-1.631	0	0	13836312
15.92	348.254	349.261	[M-H]-	10.5	186	C21H35NO3	-1.245	2366742	1142105	34602548
15.92	228.233	227.226	[M+H]+	7.7	161	C14H29NO	5.266	17044138	591298	27847718
15.92	459.295	414.297	[M+HCOOH-H]-, [M+Cl]-	6.4	208.1	C20H34N10	0.261	3499946	2119732	48552988
15.93	409.296	410.303	[M-H]-	39.5	200.8	C25H38N4O	-3.149	0	0	3459150
15.93	295.227	314.245	[M-H-H2O]-, [M-H-H2O]-, [2M-H]-, [M-H]-, [M-H]-	13.9	180.7	C18H34O4	-1.726	344100320	15556964	33678228
15.93	475.341	476.348	[M-H]-	12.3	223.8	C29H48O5	-3.669	23834964	1148514	2315991
15.94	491.336	492.344	[M-H]-	50.8	226.7	C33H48OS	2.308	17524320	541758	1091403
15.95	323.225	322.218	[M+H]+	42.1	170.5	C17H30N4S	-2.807	17447288	0	0
15.95	203.18	202.173	[M+H]+	9.1	131.3	C15H22	3.698	14088449	0	0
15.97	299.259	300.266	[M-H]-	37.3	174.9	C18H36O3	-4.046	10937891	8207472	22279038
15.97	407.22	408.227	[M-H]-	20.7	195.5	C20H33N4O3P	-4.215	19190746	0	34139656
15.98	295.229	294.222	[M+H]+	26.8	161.2	C15H34O3S	-2.165	2781211	0	0
15.99	563.342	564.349	[M-H]-	16.2	230.2	C26H53N4O5PS	2.733	9328815	3768283	26484498
16.01	327.254	328.261	[M-H]-	4.5	181.4	C19H36O4	-1.627	7990138	2771589	10422267
16.02	278.25	277.243	[M+H]+	30.7	155.7	C15H35NOS	-3.679	21611422	0	53390028
16.02	427.27	428.277	[M-H]-	7.9	200.5	C23H40O7	-0.416	8328412	0	12851306
16.04	351.293	350.286	[M+H]+	27.3	174.4	C19H42O3S	0.47	4660030	0	2214526
16.04	251.239	250.232	[M+H]+	8.6	159.6	C17H30O	7.924	21731098	1451697	9494019
16.06	421.236	422.243	[M-H]-	22.9	196.9	C23H38N2OS2	0.947	0	0	2983926
16.07	323.259	324.266	[M-H]-	26.1	257.9	C13H36N6OS	-3.837	6024604	0	0
16.07	323.258	324.266	[M-H]-	6.2	183.3	C20H36O3	-2.82	21473596	987960	30420510
16.08	228.234	227.227	[M+H]+	20.6	160.4	C14H29NO	7.483	558097408	7539558	565077184
16.09	279.234	296.238	[M+H-H2O]+, [M+H]+, [M+H]+, [M+H]+, [M+H-H2O]+, [M+Na]+	31	169.9	C15H36O3S	-2.798	94419120	0	0
16.09	295.227	296.234	[M-H]-	26.9	186.3	C18H32O3	-2.897	23520340	0	27570444
16.09	228.233	227.226	[M+H]+	13.2	140.8	C14H29NO	4.057	23784392	0	24540694
16.1	353.2	354.207	[M-H]-	19	280.2	C13H26N10S	1.639	0	0	6667411
16.1	715.533	716.54	[M-H]-	9	271.9	C24H74N14O6P2	1.702	0	0	5082630
16.11	497.348	498.355	[M-H]-	29.2	219.2	C22H51N4O6P	1.133	2779632	0	0
16.11	436.155	437.162	[M-H]-	24.3	193.5	C21H28NO7P	4.843	6941681	912793	7175967
16.12	259.207	236.217	[M+Na]+, [M+H-H2O]+, [M+H]+	34.8	150.9	C13H32OS	3.165	8530024	1474118	7825788
16.12	295.227	296.234	[M-H]-, [M-H]-, [M-H]-, [M-H]-, [M-H]-, [2M-H]-, [M+Cl]-, [M-H]-, [2M+Na-2H]-	22.5	173	C18H32O3	-2.542	439146080	43698596	1151658752
16.13	433.235	434.242	[M-H]-	46.8	275.6	C15H40N4O6P2	-0.986	0	0	12564124
16.13	315.253	316.261	[M-H]-	20.6	183.7	C18H36O4	-2.536	15606508	4252724	18114174
16.13	407.22	408.227	[M-H]-	20.2	271	C13H38N4O6P2	1.8	2739084	0	4423207
16.13	309.173	310.18	[M-H]-	16.7	172.2	C14H30O5S	-3.069	17088694	0	7228384
16.13	433.234	434.242	[M-H]-	14.4	198	C24H30N6O2	-3.465	0	0	24031498
16.13	409.236	410.243	[M-H]-	8.5	272.4	C22H30N6O2	-0.137	7340870	0	41921656
16.15	343.284	344.292	[M-H]-	44.4	185.3	C14H41N4O3P	-0.023	17594120	7552303	8194245
16.15	291.235	290.228	[M+H]+	27.1	157.2	C16H34O2S	-0.882	24057340	0	35890404
16.15	713.519	714.526	[M-H]-	27.1	269.2	C45H70N4OS	-1.26	5148685	0	6977250
16.15	459.25	460.257	[M-H]-	22.9	204.5	C17H42N4O6P2	-1.094	1053975	0	3412428
16.17	453.28	454.287	[M-H]-	64.5	208.6	C32H38O2	0.139	0	0	7032087
16.18	324.293	323.286	[M+H]+	28	175.8	C17H41NO2S	1.49	1948485	3369715	59514596
16.19	311.259	312.266	[M-H]-	27.6	179.1	C19H36O3	-1.239	16625111	0	2908085
16.19	521.31	522.317	[M-H]-	16.2	226.7	C26H46N6OS2	-0.561	21511414	26043488	23982974
16.19	295.227	296.234	[M-H]-	14.4	180.3	C18H32O3	-3.47	55023040	0	34387008
16.19	370.261	371.268	[M-H]-	8.5	194.5	C21H33N5O	-1.791	23786076	7722522	12030830
16.21	417.284	418.294	[M-H]-, [M+HCOOH-H]-	15.3	210.9	C22H42O7	-4.46	13259659	8244126	21788602
16.22	255.232	256.239	[M-H]-	14.7	214.9	C16H32O2	-4.75	24001064	3442513	12915277
16.24	305.214	304.207	[M+H]+	35.3	163.9	C16H32O3S	-0.742	20778138	0	2984169
16.25	277.218	276.211	[M+H]+	19.3	156.3	C18H28O2	6.886	4217881	0	4908834
16.25	353.2	354.207	[M-H]-	19.3	181.5	C13H26N10S	1.799	126817424	130578688	128828680
16.27	279.234	278.227	[M+H]+	27.6	157.5	C15H34O2S	-3.136	20266398	0	0
16.28	342.264	343.272	[M-H]-	19.5	186.6	C19H37NO4	-1.863	21443158	7047126	13075336
16.33	336.254	337.261	[M-H]-	40.2	184.3	C20H35NO3	-1.156	0	909201	15975552
16.33	353.272	352.265	[M+H]+	26.3	171.9	C18H40O4S	1.05	3486832	1079931	21974134
16.33	451.179	452.187	[M-H]-	26.3	199.4	C24H28N4O3S	-3.24	0	0	9997864
16.33	333.218	334.225	[M-H]-	25.4	179.8	C19H30N2O3	-0.692	9151053	1016855	3481713
16.33	457.295	458.302	[M-H]-	24.8	210.5	C21H47O8P	2.541	1824453	0	6173466
16.33	203.18	202.173	[M+H]+	16.1	132.6	C15H22	3.603	49416320	0	64776936
16.35	509.297	510.304	[M-H]-	49.2	216.3	C37H38N2	1.611	0	0	8179863
16.35	325.184	326.191	[M-H]-	22.1	191	C18H30O3S	-1.599	14086596	138921488	18284264
16.37	409.236	410.243	[M-H]-	33.8	284.3	C22H30N6O2	-0.37	0	0	9575960
16.37	219.175	218.168	[M+H]+	19.2	141.7	C15H22O	5.103	19776272	0	72516168
16.37	397.226	398.233	[M-H]-	9.7	281.4	C18H38O7S	-1.716	0	0	8029115
16.37	433.281	434.288	[M-H]-	5	203.4	C23H38N4O4	-3.473	14541708	14025263	23772010
16.39	377.31	394.314	[M+H-H2O]+, [M+H]+	35	184.6	C14H38N10O3	0.71	13941873	389029	1453429
16.39	509.16	510.167	[M-H]-	20.7	210.3	C31H26O7	-1.728	13316115	0	21463524
16.39	313.237	312.23	[M+H]+	14.6	162.9	C12H33N4O3P	1.963	1835624	0	629227
16.41	411.311	412.318	[M-H]-	21.6	201.5	C28H44S	4.337	54264208	3923963	22233162
16.41	397.225	398.233	[M-H]-	18.3	191.7	C14H34N6O5S	3.586	48798520	0	62634268
16.44	319.228	318.22	[M+H]+	68.2	164.8	C12H34N2O5S	4.363	1265945	2723430	490730
16.44	352.25	351.243	[M+H]+	63.3	181.3	C13H33N7O2S	3.94	3111480	18255100	5472299
16.44	323.265	322.257	[M+H]+	62.4	169.2	C14H34N4O4	-1.72	0	0	414073
16.44	217.105	216.098	[M+H]+	27.7	116	C6H12N6O3	3.563	0	0	1762556
16.44	237.222	236.215	[M+H]+	26.7	134.8	C16H28O	4.6	0	0	3765919
16.44	254.25	253.243	[M+H]+, [M+H]+, [M+H]+, [M+Na]+, [M+H]+	19.9	165.3	C16H31NO	7.513	274986816	0	403338016
16.44	417.286	418.292	[M-H]-, [M+Cl]-, [M+HCOOH-H]-	19.7	211.1	C23H38N4O3	-3.639	28585034	4806945	18152112
16.45	237.223	236.215	[M+H]+, [M+H-H2O]+	19.6	150.8	C16H28O	4.832	4192117	0	13529108
16.47	427.305	428.312	[M-H]-	4.7	204.5	C21H36N10	-0.354	11709954	606266	4048978
16.48	325.274	326.282	[M-H]-	33.7	181.2	C20H38O3	-1.173	0	0	12546115
16.48	269.212	270.219	[M-H]-	13.7	168.1	C16H30O3	-2.544	37856600	6973027	56916960
16.48	409.235	410.242	[M-H]-	6.6	265.9	C19H39O7P	-3.153	17998546	0	17417338
16.51	447.25	448.258	[M-H]-	10	201	C22H41O7P	-3.026	0	0	17385394
16.54	293.178	294.186	[M-H]-	8.6	169.7	C14H30O4S	-2.953	60821508	3598806	90979440
16.55	254.25	253.243	[M+H]+	30.9	165.7	C13H35NOS	-5.077	31124868	0	0
16.55	295.227	296.234	[M-H]-	14.4	171.7	C18H32O3	-2.729	9138139	1793708	45904272
16.56	409.295	410.302	[M-H]-	18.1	204	C18H43N4O4P	-0.215	10508181	536838	0
16.57	325.184	326.191	[M-H]-	6.1	182.7	C18H30O3S	-0.271	5447456	109922448	0
16.58	435.299	436.306	[M-H]-	7.2	205.6	C23H40N4O4	-3.047	19861782	7665387	35568716
16.6	307.23	306.223	[M+H]+	36.2	161.8	C16H34O3S	-0.905	20769584	658718	24191862
16.6	275.202	274.195	[M+H]+	29.7	150.9	C11H26N6S	2.474	7001653	401638	2215011
16.62	377.252	376.245	[M+H]+	34.8	179.7	C23H36O2S	2.39	0	0	27811528
16.62	341.269	342.276	[M-H]-	25.1	185.4	C20H38O4	-2.374	20305982	6726225	25275514
16.62	441.251	442.259	[M-H]-	16.6	201.9	C17H42N6OS3	0.87	0	0	17979138
16.62	242.249	241.242	[M+H]+	2.9	163.8	C15H31NO	5.738	87854536	0	92736800
16.64	283.229	282.222	[M+H]+	30	162	C14H34O3S	-2.59	17557892	0	0
16.65	465.321	466.328	[M-H]-	19.8	216.9	C23H42N6O4	3.293	10036700	1542224	0
16.66	376.284	377.291	[M-H]-	21.7	192.4	C23H39NO3	-4.056	2328103	1047154	14993004
16.66	403.268	404.276	[M-H]-	11.6	197.6	C21H40O7	-4.674	24443542	2164139	13865806
16.68	603.351	604.358	[M-H]-	5.9	235	C27H57O12P	-0.559	11587499	9361751	124718256
16.68	409.235	410.243	[M-H]-	3.5	196.3	C19H39O7P	-3.386	0	18942354	78749048
16.7	350.269	351.276	[M-H]-	50.9	263.8	C17H33N7O	4.492	0	0	7218501
16.7	271.228	272.235	[M-H]-	19.4	170.3	C16H32O3	-2.028	185149008	13946880	207033456
16.7	350.269	351.276	[M-H]-	8.1	187.2	C21H37NO3	-2.987	5303361	2476006	22401160
16.71	397.226	398.233	[M-H]-	13.6	191.7	C15H30N10OS	2.397	0	59401388	0
16.71	271.227	272.235	[M-H]-	1.6	252.9	C16H32O3	-2.26	31012824	1013700	25467944
16.73	607.368	608.375	[M-H]-	7.7	243.7	C21H57N10O4PS2	1.372	33172708	5266250	16793440
16.74	325.184	326.191	[M-H]-	20.9	181.2	C11H30N6OS2	-2.777	0	113957760	11963245
16.75	307.23	306.223	[M+H]+	26.3	163.8	C16H34O3S	0.292	14543608	0	0
16.75	436.268	437.276	[M-H]-	14.8	206.4	C24H39NO6	-4.549	5364951	7702029	31824810
16.77	403.238	402.231	[M+H]+, [M+Na]+	17.6	183.9	C17H40O6P2	3.599	15296073	39304348	14628921
16.78	325.274	326.281	[M-H]-	49.1	183.9	C20H38O3	-2.941	48853304	0	19309282
16.78	329.163	328.156	[M+H]+	5.3	185.3	C15H25N2O4P	1.144	26341716	59547612	18362742
16.8	377.252	376.245	[M+H]+	29.7	175.2	C23H36O2S	2.614	0	0	21636390
16.8	323.258	324.265	[M-H]-	17	187	C20H36O3	-3.232	20286600	1136980	4193844
16.82	441.252	442.259	[M-H]-	22.1	201.9	C17H42N6OS3	1.749	17146444	0	0
16.84	307.23	306.223	[M+H]+, [M+Na]+	31.5	171.6	C16H34O3S	-0.121	51753168	1052422	3779423
16.84	293.25	292.243	[M+H]+	25.8	159.7	C16H36O2S	-2.009	151294224	3255981	69154680
16.86	607.368	608.375	[M-H]-	5.6	244.5	C21H44N20S	-4.721	33522154	11428501	76398104
16.87	293.179	294.186	[M-H]-	20.3	169.7	C14H30O4S	-1.08	5156028	115012440	0
16.88	329.163	328.155	[M+H]+	9.4	185.1	C15H25N2O4P	0.086	7258658	14648425	0
16.89	280.266	279.259	[M+H]+	28	167.8	C15H37NOS	-2.737	235381488	1468878	289663232
16.89	280.266	279.258	[M+H]+	25.7	156.9	C18H33NO	7.799	54514592	0	74657656
16.89	263.239	262.231	[M+H]+	12.2	153.1	C18H30O	6.111	11886788	379407	13618870
16.89	242.249	241.242	[M+H]+	1.9	164.4	C15H31NO	6.42	42377136	623553	45087324
16.9	380.342	379.335	[M+H]+	26	188.6	C18H45N5OS	0.884	7214072	11843499	8058703
16.91	323.258	324.265	[M-H]-	20.9	186.2	C20H36O3	-3.087	21099834	0	0
16.92	553.338	554.345	[M-H]-	21.5	226.4	C34H50O4S	3.367	30506948	17525276	26288808
16.92	447.274	448.281	[M-H]-	9	209.1	C20H41N4O5P	-1.025	66480436	28875142	135982336
16.93	529.312	530.319	[M-H]-	8.3	220.4	C28H51O5PS	-1.339	0	0	5043333
16.94	336.315	335.307	[M+H]+	27.7	180	C16H41N5S	-3.051	9217016	20646108	12364269
16.94	319.287	318.28	[M+H]+, [M+Na]+	21.4	175.5	C19H34N4	5.223	12074587	25363156	18025588
16.99	409.234	410.242	[M-H]-	5.3	196.3	C21H34N2O6	-0.122	0	10501167	54538352
17.02	441.252	442.26	[M-H]-	21.3	201.5	C17H34N10O2S	2.28	0	28207860	0
17.04	342.304	341.297	[M+H]+	29.7	186.8	C17H43NO3S	1.81	20363252	3794084	11835930
17.04	325.237	326.244	[M-H]-	16.5	180	C15H30N6O2	4.399	24810936	0	4061694
17.04	340.284	341.292	[M-H]-	11.7	187.2	C20H39NO3	-3.977	15053660	7633320	28382254
17.04	435.25	436.257	[M-H]-	3.7	200.4	C21H41O7P	-3.628	0	0	113513448
17.06	424.284	425.291	[M-H]-	37.4	200.5	C27H39NO3	-3.729	0	0	7349694
17.07	325.184	326.191	[M-H]-	13.5	179.6	C18H30O3S	-1.093	0	78120720	0
17.08	527.373	528.38	[M-H]-	38.1	220.4	C29H48N6O3	1.885	0	0	3878380
17.08	280.266	279.259	[M+H]+	26.3	168.8	C15H37NOS	-3.173	32374890	348420	70289192
17.08	297.243	298.25	[M-H]-	12.4	182.5	C18H34O3	-1.555	18443570	0	9098927
17.09	280.266	279.258	[M+H]+	14.7	158.7	C15H37NOS	-4.228	19996532	0	21831438
17.1	367.249	368.256	[M-H]-	13	187.3	C21H36O5	-0.662	5707609	566279	20838254
17.1	390.301	391.308	[M-H]-	3.3	196.6	C24H41NO3	-2.098	2487815	0	24574780
17.12	397.168	398.175	[M-H]-	57.1	190	C29H22N2	-7.827	4368483	0	18176698
17.12	383.314	384.321	[M-H]-	25.1	198.8	C19H40N6O2	-0.928	35556108	0	8204626
17.12	297.243	298.25	[M-H]-, [2M-H]-, [M-H]-	16.1	175.4	C18H34O3	-2.077	63369756	24617262	411707424
17.17	443.298	444.306	[M-H]-	69.2	205.5	C28H44O2S	-1.18	1385465	0	6208961
17.17	377.252	376.245	[M+H]+	24	181.7	C19H36O7	-3.711	0	0	21095902
17.17	503.32	504.328	[M-H]-	23.1	218.4	C19H36N16O	3.566	0	0	624665
17.19	605.441	606.448	[M-H]-	57.2	242.6	C40H62O2S	1.974	5462889	0	4642458
17.19	439.272	440.279	[M-H]-	46.5	203.9	C25H36N4O3	1.28	687933	0	5349858
17.19	455.264	456.271	[M-H]-	33.1	205.3	C24H40O8	-2.016	7020007	0	23760222
17.19	481.351	482.358	[M-H]-	18.9	219.8	C18H47N10O3P	2.928	0	194114	3732460
17.19	523.359	524.366	[M-H]-	12.3	223.6	C21H56N4O6S2	3.632	2409150	0	3864518
17.19	323.257	324.265	[M-H]-	10.8	181.3	C20H36O3	-4.971	20547188	919735	6841082
17.19	533.333	534.34	[M-H]-	9.7	223.5	C27H50O10	-0.591	9532710	1447788	7449383
17.19	537.344	538.351	[M-H]-	8.6	227.7	C24H46N10O2S	-3.233	0	123364	9125213
17.21	464.148	465.155	[M-H]-	78.6	201.2	C33H23NS	0.463	0	0	10517518
17.21	579.352	580.359	[M-H]-, [M+Cl]-	39	232.4	C32H52O9	-3.294	7708711	4931176	11512668
17.21	309.174	310.181	[M-H]-	38	172.2	C14H30O5S	-1.07	0	0	7340642
17.21	279.232	280.24	[M-H]-	34.4	194.7	C11H32N6S	-4.286	613994	0	17271236
17.21	407.244	408.251	[M-H]-	31.1	197.6	C24H32N4O2	-3.011	0	0	16195449
17.21	437.328	438.335	[M-H]-	29.5	208.4	C17H51N4O4PS	-3.422	10353321	1080007	6771541
17.21	535.176	536.183	[M-H]-	27.1	215.7	C15H33N6O13P	-2.606	1181211	0	3168792
17.21	329.269	330.276	[M-H]-	26.4	182.4	C19H38O4	-2.419	21273122	1384976	29344998
17.21	573.337	574.344	[M-H]-	23.6	229.3	C21H38N18O2	3.397	0	0	3226505
17.21	447.251	448.258	[M-H]-	15.8	200.2	C16H42N4O6P2	-0.168	0	245632	14331371
17.21	295.227	296.234	[M-H]-	15.4	172.6	C18H32O3	-2.35	0	0	3483572
17.21	377.142	378.149	[M-H]-	9.7	184.3	C24H26S2	3.539	8719514	753961	85817216
17.21	277.217	256.24	[M+Na-2H]-, [M-H]-, [M+Na-2H]-, [M+Na-2H]-	8.6	167.9	C16H32O2	5.226	13480577	6840260	412016960
17.22	265.147	220.147	[M+HCOOH-H]-, [2M+Na-2H]-	67.9	161.9	C11H24O2S	-3.281	6636799	0	12446334
17.22	280.266	279.258	[M+H]+	30.1	168.6	C15H37NOS	-4.383	0	0	13263485
17.22	279.234	278.227	[M+H]+	26.3	156.7	C15H34O2S	-4.767	0	0	38207588
17.22	293.214	292.207	[M+H]+	26.1	160.9	C15H32O3S	-2.378	19054922	0	0
17.22	251.048	250.041	[M+H]+	15	175.9	C19H6O	-4.057	6285648	15487035	4985416
17.22	417.245	416.238	[M+H]+	13.9	192.1	C25H36O3S	-0.898	0	0	18272460
17.23	353.2	354.207	[M-H]-	70	182.3	C9H26N10O5	-3.988	0	0	8973316
17.23	277.216	278.224	[M-H]-	40.4	260	C18H30O2	-3.148	0	0	26620030
17.23	565.36	566.368	[M-H]-	20.6	234	C38H50N2S	-3.165	5568473	0	2645861
17.23	473.31	474.317	[M-H]-	15.3	211.5	C21H50N2O5S2	2.186	654446	0	6218357
17.24	485.28	486.287	[M-H]-	31.7	210.6	C19H38N10O3S	1.552	0	14908046	2778166
17.24	268.266	267.258	[M+H]+	28	169	C14H37NOS	-4.196	65054988	0	113299064
17.25	268.266	267.258	[M+H]+	29.8	159.5	C14H37NOS	-4.74	17238498	239424	32747426
17.25	435.251	436.259	[M-H]-	26.3	271.1	C24H32N6O2	0.162	6019287	0	32274698
17.25	271.228	272.235	[M-H]-, [M-H]-, [M-H]-, [2M-H]-, [M-H]-, [M-H]-, [M-H]-, [M-H]-	23.7	168.3	C16H32O3	-1.239	559653632	56334508	1404185984
17.26	453.195	454.202	[M-H]-	74.2	200.5	C27H26N4O3	3.613	2810373	0	13252955
17.26	339.204	340.211	[M-H]-	11.7	188.3	C10H29N8O3P	2.553	0	0	4975972
17.26	608.373	609.381	[M-H]-	3	245.3	C18H52N13O8P	1.237	6507550	687025	3344470
17.27	179.144	178.137	[M+H]+	31.3	168.7	C12H18O	5.672	4940270	0	1583963
17.28	309.245	308.238	[M+H]+, [M+Na]+, [M+Na]+	25.8	164.8	C16H36O3S	-1.723	206346288	8502590	32217560
17.29	340.286	341.294	[M-H]-	33.6	187.2	C13H39N7OS	-0.439	4608818	1350295	10628663
17.3	569.329	570.336	[M-H]-	25.6	233.2	C19H34N22	4.784	0	0	1868891
17.32	355.285	356.292	[M-H]-	22.1	190	C21H40O4	-2.467	16254935	1962093	6700142
17.32	371.244	372.251	[M-H]-	19.9	191.7	C21H32N4O2	-4.679	12626730	0	11252852
17.32	285.243	286.25	[M-H]-, [M-H]-, [2M-H]-, [M-H]-	18.4	173.6	C17H34O3	-0.926	232366528	15588089	326591104
17.32	409.234	410.241	[M-H]-	10.2	195.9	C22H30N6O2	-4.827	20406086	0	26186100
17.34	473.29	474.297	[M-H]-	25.4	216.8	C22H43N4O5P	-0.191	0	0	6957150
17.39	309.246	308.239	[M+H]+, [M+Na]+	25.9	171	C16H36O3S	-0.19	235099600	4023802	46365776
17.39	327.289	328.297	[M-H]-	20.1	182.8	C20H40O3	-3.004	26853562	8395389	23153970
17.49	277.218	276.211	[M+H]+	27.1	155.5	C15H32O2S	-4.039	16955200	3032180	6766992
17.49	331.228	330.221	[M+H]+	26.1	176	C14H30N6OS	1.962	38991056	0	0
17.49	285.206	286.214	[M-H]-	13.4	168.7	C16H30O4	-2.949	17499250	1035908	26731026
17.49	623.414	624.421	[M-H]-	9.7	262.2	C35H60O9	-4.277	34882580	5908959	11522353
17.5	279.232	280.239	[M-H]-	33.9	193.1	C18H32O2	-4.103	5213878	0	10411956
17.5	433.234	434.241	[M-H]-	25	198	C20H26N12	2.463	7251086	0	14866454
17.5	376.284	377.292	[M-H]-	21.1	190.4	C19H35N7O	3.57	3492080	491602	22839176
17.5	265.148	220.148	[M+HCOOH-H]-, [2M+Na-2H]-	12.5	162.7	C11H24O2S	-0.794	19710444	0	10933048
17.5	285.243	286.25	[M-H]-	6	173.2	C17H34O3	-2.709	26419918	1766884	31983334
17.5	607.456	608.463	[M-H]-	1.7	243	C25H60N12O3S	-0.514	9999408	0	3784327
17.51	309.246	308.238	[M+H]+	38.9	174.5	C16H36O3S	-0.506	109815896	11174436	47750508
17.51	397.331	398.339	[M-H]-	29.3	199.3	C24H46O4	-2.498	15712475	1088313	29011484
17.51	281.248	280.241	[M+H]+	26.9	155	C11H32N6S	-0.201	0	0	377630
17.51	331.228	330.221	[M+H]+	26.4	185.2	C14H30N6OS	2.382	98322272	26746990	75005016
17.51	373.258	374.266	[M-H]-	11.3	190.4	C20H38O6	-3.137	55229464	0	39674524
17.52	553.34	554.348	[M-H]-	25.8	227.9	C32H42N8O	-0.869	1805709	0	10661367
17.52	255.232	256.239	[M-H]-	12.4	193.1	C16H32O2	-4.568	24265376	0	6934939
17.52	378.301	379.308	[M-H]-	7.9	202.5	C23H41NO3	-2.153	3107101	0	8219243
17.52	378.3	379.307	[M-H]-	7.4	193.6	C23H41NO3	-4.32	16773535	1179713	62772312
17.56	256.265	255.258	[M+H]+	9.8	167.3	C16H33NO	7.541	34112680	0	46771136
17.56	605.368	606.375	[M-H]-	4.7	236.4	C28H55N4O8P	-1.59	16894970	17353944	88023184
17.63	297.243	298.25	[M-H]-	14.5	174.6	C18H34O3	-1.819	3622551	1192675	16537616
17.66	279.234	278.227	[M+H]+	26.3	156.7	C15H34O2S	-3.312	21476204	822961	16479633
17.67	455.337	456.344	[M-H]-	17.1	211.4	C26H48O6	-2.367	20134974	2013873	0
17.7	217.105	216.098	[M+H]+	21.4	127	C6H12N6O3	4.145	0	0	1907684
17.71	230.249	229.241	[M+H]+	8.2	160.3	C14H31NO	3.285	3594785	0	2180239
17.73	279.234	278.227	[M+H]+	25.9	199.1	C15H34O2S	-3.286	10289614	0	5476253
17.73	219.175	218.168	[M+H]+	12.8	141.3	C15H22O	2.806	0	0	3075204
17.73	439.342	440.349	[M-H]-	5.2	208	C22H44N6O3	3.006	104329544	10229975	61666712
17.76	413.326	414.333	[M-H]-, [M-H-H2O]-	1.6	205.5	C20H42N6O3	2.913	46596988	0	15954164
17.77	309.245	308.237	[M+H]+	68.8	165.9	C16H36O3S	-3.48	795581	0	657667
17.77	435.252	436.259	[M-H]-	22.2	200.4	C22H37N4O3P	-3.559	5850194	0	7153486
17.77	256.265	255.258	[M+H]+, [M+H]+, [M+Na]+, [M+H]+	9	167.3	C16H33NO	6.807	642289728	23529522	926243840
17.78	323.226	322.219	[M+H]+	30.1	173.3	C9H26N10O3	-1.271	6129346	0	0
17.79	253.217	254.224	[M-H]-	15.9	163.5	C16H30O2	-2.809	4923263	490297	16706796
17.79	397.332	416.351	[M-H-H2O]-, [M+Na-2H]-, [M-H-H2O]-	6.2	210.9	C24H48O5	0.276	11526083	525904	13904683
17.8	497.256	498.263	[M-H]-	66.3	214.9	C30H34N4O3	0.207	25105394	0	19862950
17.8	282.267	281.26	[M+H]+	64.8	158.7	C12H35N5S	-5.614	0	0	366797
17.8	397.332	398.339	[M-H]-	7.2	203	C20H42N6O2	4.714	167481168	15412974	160872000
17.81	395.28	396.288	[M-H]-	24.7	195.7	C24H36N4O	-3.126	601224	326294	8115518
17.82	425.22	424.212	[M+H]+	17.5	190.7	C12H28N10O7	-4.308	2662446	0	2698937
17.83	410.27	409.263	[M+H]+	27.7	188.5	C26H35NO3	2.383	2226198	0	1566563
17.87	393.248	392.24	[M+H]+	27	194	C23H36O3S	4.958	0	0	1859721
17.92	339.2	340.207	[M-H]-	14.3	195.2	C19H32O3S	-0.36	11776203	87621256	0
17.94	426.3	427.308	[M-H]-	7.4	202.5	C27H41NO3	-2.248	2070462	0	14359079
17.95	268.266	267.258	[M+H]+	29.2	169.2	C14H37NOS	-4.415	16558510	0	17366444
17.96	217.105	216.098	[M+H]+	35.1	127	C6H12N6O3	4.149	0	0	1866744
18.02	313.274	314.281	[M-H]-	12.6	180.1	C19H38O3	-2.402	39903560	2628406	12540532
18.03	392.316	393.323	[M-H]-	5.4	198.6	C20H39N7O	4.379	7450078	2357628	51418968
18.04	343.284	344.292	[M-H]-	6.2	185.7	C20H40O4	-2.806	21222024	1173459	22407102
18.06	369.3	370.307	[M-H]-	7.9	194	C18H38N6O2	4.734	38353708	5597085	70236200
18.08	353.305	354.312	[M-H]-	41.9	192	C22H42O3	-3.209	21083184	2503975	15390920
18.08	255.232	256.239	[M-H]-	14.1	191.4	C16H32O2	-3.672	20730856	1457670	10736008
18.08	437.326	438.333	[M-H]-	8.3	206.2	C22H42N6O3	4.272	111487880	3686627	27320516
18.09	288.29	287.282	[M+H]+	32.2	165.5	C17H37NO2	-0.227	13768481	0	6789504
18.09	282.282	281.275	[M+H]+, [M+Na]+, [M+H]+, [M+H]+, [M+H]+, [M+Na]+	26.7	173.1	C15H39NOS	-2.679	362016352	19248420	689606336
18.1	409.259	410.266	[M-H]-	18.2	198.7	C27H38OS	4.041	0	0	21205104
18.12	285.243	286.25	[M-H]-	14.9	171.8	C17H34O3	-1.484	13377436	1692674	24310356
18.12	337.238	338.245	[M-H]-	3.5	181.4	C20H34O4	-1.501	12781632	0	42628524
18.14	333.244	310.255	[M+Na]+, [M+H]+	26.6	183.8	C16H38O3S	1.879	78545472	3228291	14486561
18.14	279.234	278.227	[M+H]+	26.2	160.4	C15H34O2S	-3.794	24311382	802448	0
18.16	391.285	392.292	[M-H]-	24.5	196.6	C24H40O4	-0.718	492830	0	7085860
18.18	299.259	300.266	[M-H]-	30.6	177.8	C18H36O3	-0.853	6734203	0	6764860
18.18	343.285	344.292	[M-H]-	11.7	189.4	C20H40O4	-2.151	101960704	2020782	73891584
18.19	429.287	430.294	[M-H]-	76.9	203.7	C24H38N4O3	-0.888	19875244	0	8070694
18.19	435.252	436.259	[M-H]-	58.5	200.8	C28H36O4	-5.521	4818731	447812	13646492
18.19	433.234	434.241	[M-H]-	21.1	198.4	C17H35N6O5P	1.743	1859804	567642	10625006
18.19	409.294	410.302	[M-H]-	17.9	198.3	C18H43N4O4P	-1.638	2570610	0	11228711
18.19	369.265	388.283	[M-H-H2O]-, [M+Cl]-	8.3	190.5	C21H40O6	-0.011	12543156	0	28362704
18.2	379.157	380.164	[M-H]-	21.3	185.3	C24H28S2	2.869	29237022	3141597	103252352
18.2	279.232	280.24	[M-H]-, [M-H]-, [2M-H]-, [M-H]-, [M-H]-	19.8	169.5	C18H32O2	-1.961	68236192	13253415	623767168
18.21	309.175	310.182	[M-H]-	54.1	171.8	C14H30O5S	2.219	10391321	0	6858303
18.21	461.267	462.274	[M-H]-	53	204.9	C14H38N8O9	-4.078	0	0	11534613
18.21	351.254	352.262	[M-H]-	20.5	184.8	C22H32N4	-2.86	2353082	0	10367651
18.22	495.242	496.249	[M-H]-	54.9	212.5	C35H32N2O	-4.608	13732435	0	9634106
18.22	339.2	340.207	[M-H]-	25.8	187	C19H32O3S	-1.805	5202735	49484480	16401927
18.23	293.178	294.186	[M-H]-	37.8	169.7	C14H30O4S	-2.977	0	0	6985896
18.23	265.147	266.155	[M-H]-	14.6	162.3	C12H26O4S	-2.211	15332055	0	11084888
18.23	271.228	272.235	[M-H]-	14	168.7	C16H32O3	-0.234	5333477	0	3784329
18.23	395.316	396.323	[M-H]-	3.3	199	C24H44O4	-1.488	108376208	4808409	64193216
18.27	475.305	476.312	[M-H]-	11.8	218.3	C32H44OS	2.417	7848663	4194164	11119530
18.28	282.282	281.274	[M+H]+	37.1	161.8	C15H39NOS	-2.915	55795964	0	105831408
18.28	282.282	281.275	[M+H]+	35.8	173.3	C15H39NOS	-1.982	73718352	756562	119689376
18.36	282.281	281.274	[M+H]+	36.7	173.5	C15H39NOS	-4.274	11341940	0	65694784
18.36	354.301	355.308	[M-H]-	15.5	190.4	C21H41NO3	-1.949	31889338	3774872	27268302
18.38	299.259	300.266	[M-H]-	35.9	264.7	C18H36O3	-1.754	15874440	0	14729816
18.46	581.368	582.375	[M-H]-	9.4	233.5	C22H46N16OS	-1.414	31671818	33834204	55756676
18.7	337.205	338.212	[M-H]-	20	179.4	C16H34O5S	-2.029	33283634	46408876	34091928
18.71	313.274	314.281	[M-H]-	15.2	178.7	C19H38O3	-3.145	30091786	5542135	27475254
18.71	607.383	608.391	[M-H]-	6.2	239.1	C32H57N4O3PS	2.688	6074247	3216715	17431692
18.77	367.321	368.328	[M-H]-	4.7	196.2	C23H44O3	-2.74	28069232	3518414	36568196
18.78	583.315	584.322	[M-H]-	4.7	230.8	C24H44N10O5S	0.172	21398076	532060	21369130
18.83	339.2	340.207	[M-H]-	14	183.4	C19H32O3S	-0.105	8977606	47573968	6635597
18.87	368.316	369.324	[M-H]-	26.8	194.6	C15H43N7OS	-3.303	38520544	4542089	29330472
19.16	473.283	474.29	[M-H]-	31.5	223.8	C27H42N2O3S	-3.463	15981705	22945850	8678574
19.16	394.332	395.34	[M-H]-	6.3	200.6	C24H45NO3	-0.675	11551903	536421	60084544
19.19	255.233	256.24	[M-H]-	16.7	243.8	C16H32O2	-1.706	63035568	10838890	77355568
19.19	255.233	256.24	[M-H]-	6.5	165.1	C16H32O2	-1.811	83695872	23749552	101968336
19.2	442.166	443.173	[M-H]-	9.8	198.7	C27H25NO5	-0.367	13146272	948875	9879643
19.42	381.174	382.181	[M-H]-	18.7	187.5	C24H22N4O	4.62	7239601	934023	64783788
19.42	281.249	282.256	[M-H]-	9.6	250.7	C18H34O2	0.009	6708009	0	45064120
19.49	381.336	382.344	[M-H]-	18.2	200	C20H42N6O	4.16	22693470	3653676	34114436
19.57	381.231	382.238	[M-H]-	17.8	189.5	C15H30N10S	1.585	17751206	32059562	18930486
19.84	395.316	396.323	[M-H]-	10.5	199.4	C24H44O4	-1.508	9177228	749627	22118734
19.93	425.257	426.264	[M-H]-	28.8	199.7	C17H42N6S3	2.214	29176516	23010514	32023600

## Sheet: Table S2
Table S2: Diameter of inhibition zone (mm) of methanol, hexane, ethyl acetate and chloroform extracts of Tripleurospermum disciforme .
Strains	Inhibition Zone (mm)
	Hexane	Ethyl acetate	Chloroform	Methanol	DMSO
Staphylococcus aureus ATCC 25923	6.3±0.6	11.2± 3.9	6.8±1.0	7.0±1.0	6.0±0.0
Escherichia coli ATCC 25922	6.0±0.0	7.3±1.2	6.3±0.6	6.0±0.0	6.0±0.0
Klebsiella pneumoniae ATCC 13883	6.0±0.0	6.0±0.0	6.0±0.0	6.0±0.0	6.0±0.0
Acinetobacter baumannii LMG 1025	7.0±1.0	7.3±0.6	7.0±1.0	6.0±0.0	6.0±0.0
Bacillus cereus ATCC 11778	8.6±1.3	12.0±1.0	10.0±0	8.0±0.0	6.0±0.0
Pseudomonas aeruginosa ATCC 27853	6.0±0.0	6.0±0.0	6.0±0.0	6.0±0.0	6.0±0.0
Salmonella Typhimurium ATCC 13311	6.0±0.0	6.0±0.0	6.0±0.0	6.0±0.0	6.0±0.0
Enterococcus faecalis ATCC 29212	6.7±1.2	6.0±0.0	6.0±0.0	6.0±0.0	6.0±0.0
